# Supplementary material for: A model explaining mRNA level fluctuations based on activity demands and RNA age
Source: PLoS Comput Biol. 2021 Jul 23;17(7):e1009188. doi: 10.1371/journal.pcbi.1009188 (PMC8336849; doi:10.1371/journal.pcbi.1009188)
Supplement: S1 Code — (TXT) [file pcbi.1009188.s005.txt]

//C++ code for Fig 1A  (Fig 1. Analysis of experiment data of single-cell RNA abundance using the present model--(A) Partially regular fluctuations: analysis of mRNA level fluctuations of Saccharomyces cerevisiae HSP26 gene by the model.)
#include <iostream>
#include <math.h>
#include <string.h>
using namespace std;
int main ( )
       {
//1. Definition and assignment of variables
        float all_time=70; 
        float model_time[2000];
        int m_t; 
        int all_model_time; 
        float total_model_expression[2000]; 
        float model_expression[2000][5]; 
        float calculating_expression[15];
        float experiment_expression[15]; 
        float experiment_time[15]; 
        int e_t; 
        float calculating_square; 
        float minimum_square; 
        experiment_time[0]=0, experiment_time[1]=5, experiment_time[2]=10, experiment_time[3]=15, experiment_time[4]=20, experiment_time[5]=25, experiment_time[6]=30, experiment_time[7]=35, experiment_time[8]=40, experiment_time[9]=45, experiment_time[10]=50, experiment_time[11]=55, experiment_time[12]=60, experiment_time[13]=65, experiment_time[14]=70; 
        experiment_expression[0]=0, experiment_expression[1]=-0.1, experiment_expression[2]=0, experiment_expression[3]=1.12, experiment_expression[4]=3.02, experiment_expression[5]=3.47, experiment_expression[6]=3.14, experiment_expression[7]=2.91, experiment_expression[8]=3.29, experiment_expression[9]=3.16, experiment_expression[10]=3.26, experiment_expression[11]=2.89, experiment_expression[12]=3.16, experiment_expression[13]=1.57, experiment_expression[14]=1.01; 
  //1.1 Definition and assignment of the demand of RNA (activity)
    //1.1.0  Definition and assignment of the 0th demand of RNA (activity)
        float best_RNA_requirement_0, minimum_RNA_requirement_0, maximum_RNA_requirement_0, RNA_requirement_interval_0, RNA_requirement_set; 
        cout<<"minimum_RNA_requirement_0=";
        cin>>minimum_RNA_requirement_0;
        cout<<"maximum_RNA_requirement_0=";
        cin>>maximum_RNA_requirement_0;
        RNA_requirement_interval_0=(maximum_RNA_requirement_0 - minimum_RNA_requirement_0)/5;  
        float RNA_requirement_0[6]; 
        RNA_requirement_0[0]=minimum_RNA_requirement_0, RNA_requirement_0[1]=minimum_RNA_requirement_0+RNA_requirement_interval_0, RNA_requirement_0[2]=minimum_RNA_requirement_0+RNA_requirement_interval_0*2, RNA_requirement_0[3]=minimum_RNA_requirement_0+RNA_requirement_interval_0*3, RNA_requirement_0[4]=minimum_RNA_requirement_0+RNA_requirement_interval_0*4, RNA_requirement_0[5]=minimum_RNA_requirement_0+RNA_requirement_interval_0*5; 
        int R_r_i_0;
    //1.1.1 Definition and assignment of the 1st demand of RNA (activity)  
        float best_RNA_requirement_1, minimum_RNA_requirement_1, maximum_RNA_requirement_1, RNA_requirement_interval_1;
        cout<<"minimum_RNA_requirement_1=";
        cin>>minimum_RNA_requirement_1;
        cout<<"maximum_RNA_requirement_1=";
        cin>>maximum_RNA_requirement_1;
        RNA_requirement_interval_1=(maximum_RNA_requirement_1 - minimum_RNA_requirement_1)/5;  
        float RNA_requirement_1[6]; 
        RNA_requirement_1[0]=minimum_RNA_requirement_1, RNA_requirement_1[1]=minimum_RNA_requirement_1+RNA_requirement_interval_1, RNA_requirement_1[2]=minimum_RNA_requirement_1+RNA_requirement_interval_1*2, RNA_requirement_1[3]=minimum_RNA_requirement_1+RNA_requirement_interval_1*3, RNA_requirement_1[4]=minimum_RNA_requirement_1+RNA_requirement_interval_1*4, RNA_requirement_1[5]=minimum_RNA_requirement_1+RNA_requirement_interval_1*5; 
        int R_r_i_1; 
    //1.1.2  Definition and assignment of the 2nd demand of RNA (activity)
        float best_RNA_requirement_2, minimum_RNA_requirement_2, maximum_RNA_requirement_2, RNA_requirement_interval_2;
        cout<<"minimum_RNA_requirement_2=";
        cin>>minimum_RNA_requirement_2;
        cout<<"maximum_RNA_requirement_2=";
        cin>>maximum_RNA_requirement_2;
        RNA_requirement_interval_2=(maximum_RNA_requirement_2 - minimum_RNA_requirement_2)/5;  
        float RNA_requirement_2[6]; 
        RNA_requirement_2[0]=minimum_RNA_requirement_2, RNA_requirement_2[1]=minimum_RNA_requirement_2+RNA_requirement_interval_2, RNA_requirement_2[2]=minimum_RNA_requirement_2+RNA_requirement_interval_2*2, RNA_requirement_2[3]=minimum_RNA_requirement_2+RNA_requirement_interval_2*3, RNA_requirement_2[4]=minimum_RNA_requirement_2+RNA_requirement_interval_2*4, RNA_requirement_2[5]=minimum_RNA_requirement_2+RNA_requirement_interval_2*5;
        int R_r_i_2;
    //1.1.3 Definition and assignment of the 3rd demand of RNA (activity)  
        float best_RNA_requirement_3, minimum_RNA_requirement_3, maximum_RNA_requirement_3, RNA_requirement_interval_3;
        cout<<"minimum_RNA_requirement_3=";
        cin>>minimum_RNA_requirement_3;
        cout<<"maximum_RNA_requirement_3=";
        cin>>maximum_RNA_requirement_3;
        RNA_requirement_interval_3=(maximum_RNA_requirement_3 - minimum_RNA_requirement_3)/5;  
        float RNA_requirement_3[6]; 
        RNA_requirement_3[0]=minimum_RNA_requirement_3, RNA_requirement_3[1]=minimum_RNA_requirement_3+RNA_requirement_interval_3, RNA_requirement_3[2]=minimum_RNA_requirement_3+RNA_requirement_interval_3*2, RNA_requirement_3[3]=minimum_RNA_requirement_3+RNA_requirement_interval_3*3, RNA_requirement_3[4]=minimum_RNA_requirement_3+RNA_requirement_interval_3*4, RNA_requirement_3[5]=minimum_RNA_requirement_3+RNA_requirement_interval_3*5; 
        int R_r_i_3; 
  //1.2  Definition and assignment of transcription
        float best_transcription, minimum_transcription, maximum_transcription, transcription_interval;
        cout<<"minimum_transcription=";
        cin>>minimum_transcription;
        cout<<"maximum_transcription=";
        cin>>maximum_transcription;
        transcription_interval=(maximum_transcription - minimum_transcription)/5;  
        float transcription[6];  
        transcription[0]=minimum_transcription, transcription[1]=minimum_transcription+transcription_interval, transcription[2]=minimum_transcription+transcription_interval*2, transcription[3]=minimum_transcription+transcription_interval*3, transcription[4]=minimum_transcription+transcription_interval*4, transcription[5]=minimum_transcription+transcription_interval*5; 
        int t_i; 
  //1.3 Definition and assignment of RNA lifespan
        float best_RNA_lifespan, minimum_RNA_lifespan, maximum_RNA_lifespan,RNA_lifespan_interval;
        cout<<"minimum_RNA_lifespan=";
        cin>>minimum_RNA_lifespan;
        cout<<"maximum_RNA_lifespan=";
        cin>>maximum_RNA_lifespan;
        RNA_lifespan_interval=(maximum_RNA_lifespan - minimum_RNA_lifespan)/10;  
        float RNA_lifespan[11]; 
        float best_RNA_age; 
        float RNA_age[11]; 
        int R_l_i; 
        R_l_i=0;
        while (R_l_i<=10)
        {
            RNA_lifespan[R_l_i]=minimum_RNA_lifespan+RNA_lifespan_interval*R_l_i;
            RNA_age[R_l_i]=RNA_lifespan[R_l_i]/4;
            R_l_i=R_l_i+1;
        }
  //1.4 Definition and assignment of RNA survival at RNA Age 1
        float best_RNAage_1_survival, minimum_RNAage_1_survival, maximum_RNAage_1_survival, RNAage_1_survival_interval;
        cout<<"minimum_RNAage_1_survival=";
        cin>>minimum_RNAage_1_survival;
        cout<<"maximum_RNAage_1_survival=";
        cin>>maximum_RNAage_1_survival;
        RNAage_1_survival_interval=(maximum_RNAage_1_survival - minimum_RNAage_1_survival)/10;  
        float RNAage_1_survival[11];  
        RNAage_1_survival[0]=minimum_RNAage_1_survival, RNAage_1_survival[1]=minimum_RNAage_1_survival+RNAage_1_survival_interval, RNAage_1_survival[2]=minimum_RNAage_1_survival+RNAage_1_survival_interval*2, RNAage_1_survival[3]=minimum_RNAage_1_survival+RNAage_1_survival_interval*3, RNAage_1_survival[4]=minimum_RNAage_1_survival+RNAage_1_survival_interval*4, RNAage_1_survival[5]=minimum_RNAage_1_survival+RNAage_1_survival_interval*5, RNAage_1_survival[6]=minimum_RNAage_1_survival+RNAage_1_survival_interval*6, RNAage_1_survival[7]=minimum_RNAage_1_survival+RNAage_1_survival_interval*7, RNAage_1_survival[8]=minimum_RNAage_1_survival+RNAage_1_survival_interval*8, RNAage_1_survival[9]=minimum_RNAage_1_survival+RNAage_1_survival_interval*9, RNAage_1_survival[10]=minimum_RNAage_1_survival+RNAage_1_survival_interval*10; 
        int R_1_s_i; 
  //1.5 Definition and assignment of RNA survival at RNA Age 2
        float best_RNAage_2_survival, minimum_RNAage_2_survival, maximum_RNAage_2_survival, RNAage_2_survival_interval;
        cout<<"minimum_RNAage_2_survival=";
        cin>>minimum_RNAage_2_survival;
        cout<<"maximum_RNAage_2_survival=";
        cin>>maximum_RNAage_2_survival;
        RNAage_2_survival_interval=(maximum_RNAage_2_survival - minimum_RNAage_2_survival)/10;  
        float RNAage_2_survival[11];  
        RNAage_2_survival[0]=minimum_RNAage_2_survival, RNAage_2_survival[1]=minimum_RNAage_2_survival+RNAage_2_survival_interval, RNAage_2_survival[2]=minimum_RNAage_2_survival+RNAage_2_survival_interval*2, RNAage_2_survival[3]=minimum_RNAage_2_survival+RNAage_2_survival_interval*3, RNAage_2_survival[4]=minimum_RNAage_2_survival+RNAage_2_survival_interval*4, RNAage_2_survival[5]=minimum_RNAage_2_survival+RNAage_2_survival_interval*5, RNAage_2_survival[6]=minimum_RNAage_2_survival+RNAage_2_survival_interval*6, RNAage_2_survival[7]=minimum_RNAage_2_survival+RNAage_2_survival_interval*7, RNAage_2_survival[8]=minimum_RNAage_2_survival+RNAage_2_survival_interval*8, RNAage_2_survival[9]=minimum_RNAage_2_survival+RNAage_2_survival_interval*9, RNAage_2_survival[10]=minimum_RNAage_2_survival+RNAage_2_survival_interval*10; 
        int R_2_s_i; 
  //1.6 Definition and assignment of RNA survival at RNA Age 3
        float best_RNAage_3_survival, minimum_RNAage_3_survival, maximum_RNAage_3_survival, RNAage_3_survival_interval;
        cout<<"minimum_RNAage_3_survival=";
        cin>>minimum_RNAage_3_survival;
        cout<<"maximum_RNAage_3_survival=";
        cin>>maximum_RNAage_3_survival;
        RNAage_3_survival_interval=(maximum_RNAage_3_survival - minimum_RNAage_3_survival)/10;  
        float RNAage_3_survival[11];  
        RNAage_3_survival[0]=minimum_RNAage_3_survival, RNAage_3_survival[1]=minimum_RNAage_3_survival+RNAage_3_survival_interval, RNAage_3_survival[2]=minimum_RNAage_3_survival+RNAage_3_survival_interval*2, RNAage_3_survival[3]=minimum_RNAage_3_survival+RNAage_3_survival_interval*3, RNAage_3_survival[4]=minimum_RNAage_3_survival+RNAage_3_survival_interval*4, RNAage_3_survival[5]=minimum_RNAage_3_survival+RNAage_3_survival_interval*5, RNAage_3_survival[6]=minimum_RNAage_3_survival+RNAage_3_survival_interval*6, RNAage_3_survival[7]=minimum_RNAage_3_survival+RNAage_3_survival_interval*7, RNAage_3_survival[8]=minimum_RNAage_3_survival+RNAage_3_survival_interval*8, RNAage_3_survival[9]=minimum_RNAage_3_survival+RNAage_3_survival_interval*9, RNAage_3_survival[10]=minimum_RNAage_3_survival+RNAage_3_survival_interval*10; 
        int R_3_s_i; 
  //1.7 Definition and assignment of RNA survival at RNA Age 4
        float RNAage_4_survival=0;  
        
//2. Regression calculation
        R_r_i_0=0;
        while (R_r_i_0<6)
        {
            R_r_i_1=0;
            while (R_r_i_1<6)
            {
                R_r_i_2=0;
                while (R_r_i_2<6)
                {
                	  R_r_i_3=0;
                    while (R_r_i_3<6)
                    {
                        t_i=0;
                        while (t_i<6)
                        {
                            R_l_i=0;
                            while (R_l_i<11)
                            {
                                R_1_s_i=0;
                                while (R_1_s_i<11)
                                {
                    	R_2_s_i=0;
                    	while (R_2_s_i<11)
                    	{
                    	    R_3_s_i=0;
                    	    while (R_3_s_i<11)
                    	    {
                    	        memset(model_time,0,2000);
                    	        memset(total_model_expression,0,2000);
                    	        memset(model_expression,0,sizeof(model_expression)); 
                    	        all_model_time= (int) (floor(all_time/RNA_age[R_l_i])+2); 
                    	        m_t=1;
                    	        while (m_t<=all_model_time)
                    	        {
                                                if ((m_t*RNA_age[R_l_i])<=10) RNA_requirement_set=RNA_requirement_0[R_r_i_0];
                                                else if ((m_t*RNA_age[R_l_i])<=15) RNA_requirement_set=RNA_requirement_1[R_r_i_1];
                                                else if ((m_t*RNA_age[R_l_i])<=60) RNA_requirement_set=RNA_requirement_2[R_r_i_2];
                                                else  RNA_requirement_set=RNA_requirement_3[R_r_i_3]; 
                                                if (total_model_expression[m_t-1]<RNA_requirement_set) model_expression[m_t][0]=transcription[t_i]; else model_expression[m_t][0]=0; 
                                                model_expression[m_t][1]=model_expression[m_t-1][0]*RNAage_1_survival[R_1_s_i]; 
                                                model_expression[m_t][2]=model_expression[m_t-1][1]*RNAage_2_survival[R_2_s_i]; 
                                                model_expression[m_t][3]=model_expression[m_t-1][2]*RNAage_3_survival[R_3_s_i]; 
                                                model_expression[m_t][4]=0; 
                                                total_model_expression[m_t]=model_expression[m_t][0]+ model_expression[m_t][1]+ model_expression[m_t][2]+ model_expression[m_t][3]+ model_expression[m_t][4]; 
                                                model_time[m_t]=RNA_age[R_l_i]*m_t;
                                                m_t = m_t+1; 
                    	        }
                    	         e_t=0;
                    	        while (e_t<15)
                    	        {
                                                if (experiment_time[e_t]<0) calculating_expression[e_t]=total_model_expression[0]; 
                                                if (experiment_time[e_t]>all_model_time) calculating_expression[e_t]=total_model_expression[all_model_time]; 
                                                m_t=0;
                                                while (m_t<=all_model_time)
                                                {
                          	                if (experiment_time[e_t]==model_time[m_t]) calculating_expression[e_t]=total_model_expression[m_t];   
                          	                else if (experiment_time[e_t]>model_time[m_t] && experiment_time[e_t]<model_time[m_t+1])  calculating_expression[e_t]=total_model_expression[m_t]+(total_model_expression[m_t+1]-total_model_expression[m_t])*((experiment_time[e_t]- model_time[m_t])/(model_time[m_t+1]-model_time[m_t]));
                          	                m_t=m_t+1;
                                                }
                                                e_t=e_t+1;
                    	        }
                    	        calculating_square=0; 
                    	        m_t=0;
                    	        while (m_t<15)
                    	        {
                                                calculating_square=calculating_square + pow((calculating_expression[m_t]-experiment_expression[m_t]),2);  
                                                m_t=m_t+1;
                    	        }
                    	        if (R_r_i_0==0 && R_r_i_1==0 && R_r_i_2==0 && R_r_i_3==0 && t_i==0 && R_l_i==0 && R_1_s_i==0 && R_2_s_i==0 && R_3_s_i==0) minimum_square=calculating_square; 
                    	        if (calculating_square<=minimum_square)
                    	        {
                                                minimum_square=calculating_square;
                                                best_RNA_requirement_0=RNA_requirement_0[R_r_i_0];
                                                best_RNA_requirement_1=RNA_requirement_1[R_r_i_1];
                                                best_RNA_requirement_2=RNA_requirement_2[R_r_i_2];
                                                best_RNA_requirement_3=RNA_requirement_3[R_r_i_3];
                                                best_transcription=transcription[t_i];
                                                best_RNA_lifespan=RNA_lifespan[R_l_i];
                                                best_RNA_age=RNA_age[R_l_i];
                                                best_RNAage_1_survival=RNAage_1_survival[R_1_s_i];
                                                best_RNAage_2_survival=RNAage_2_survival[R_2_s_i];
                                                best_RNAage_3_survival=RNAage_3_survival[R_3_s_i];
                    	        }
                    	        R_3_s_i=R_3_s_i + 1; 
                    	    }
                    	    R_2_s_i=R_2_s_i +1; 
                    	}
                    	R_1_s_i=R_1_s_i + 1; 
                                }
                                R_l_i=R_l_i + 1; 
                            }
                            t_i=t_i+1;
                        }
                        R_r_i_3=R_r_i_3+1; 
                    }
                    R_r_i_2=R_r_i_2+1; 
                }
                R_r_i_1=R_r_i_1+1; 
            }
            R_r_i_0=R_r_i_0+1; 
        }
        
//3. Printing the rusults
  //3.1 Printing the minimum square and optimal parameters
        cout<<endl<<endl;
        cout<<"minimum_square:"<<minimum_square<<endl;
        cout<<"best_RNA_requirement_0="<<best_RNA_requirement_0<<endl;
        cout<<"best_RNA_requirement_1="<<best_RNA_requirement_1<<endl;
        cout<<"best_RNA_requirement_2="<<best_RNA_requirement_2<<endl;
        cout<<"best_RNA_requirement_3="<<best_RNA_requirement_3<<endl;
        cout<<"best_transcription="<<best_transcription<<endl;
        cout<<"best_RNA_lifespan="<<best_RNA_lifespan<<endl;
        cout<<"best_RNA_age="<<best_RNA_age<<endl;
        cout<<"best_RNAage_1_survival="<< best_RNAage_1_survival<<endl;
        cout<<"best_RNAage_2_survival="<<best_RNAage_2_survival<<endl;
        cout<<"best_RNAage_3_survival="<<best_RNAage_3_survival<<endl;
        cout<<endl<<endl;
  //3.2 Printing experimental data
        cout<<"Experiment Data-Experiment time:"<<endl;
        m_t=0;
        while (m_t<15)
        {
            cout<<"The"<<m_t<<"experiment time="<<experiment_time[m_t]<<", ";
            m_t=m_t+1;
        }
        cout<<endl;
        cout<<"Experiment Data-Gene expression:"<<endl;
        m_t=0;
        while (m_t<15)
        {
            cout<<"The"<<m_t<<"expression="<<experiment_expression[m_t]<<", ";
            m_t=m_t+1;
        }
        cout<<endl<<endl;
  //3.3 Printing simulation results
        float transcription_rate[2000], total_transcription[2000], degradation_rate[2000], total_degradation[2000]; 
        memset(transcription_rate,0,2000); 
        memset(total_transcription,0,2000); 
        memset(degradation_rate,0,2000); 
        memset(total_degradation,0,2000); 
        memset(model_time,0,2000);
        memset(total_model_expression,0,2000);
        memset(model_expression,0,sizeof(model_expression)); 
        all_model_time=(int)(floor(all_time/best_RNA_age)+2); 
        transcription_rate[0]=0; 
        total_transcription[0]=0; 
        degradation_rate[0]=0; 
        total_degradation[0]=0; 
        m_t=1;
        while (m_t<=all_model_time)
        {
            if ((m_t*best_RNA_age)<=10) RNA_requirement_set=best_RNA_requirement_0; 
            else if ((m_t*best_RNA_age)<=15) RNA_requirement_set=best_RNA_requirement_1;
            else if ((m_t*best_RNA_age)<=60) RNA_requirement_set=best_RNA_requirement_2;
            else  RNA_requirement_set=best_RNA_requirement_3; 
            if (total_model_expression[m_t-1]<RNA_requirement_set) model_expression[m_t][0]=best_transcription; else model_expression[m_t][0]=0; 
            model_expression[m_t][1]=model_expression[m_t-1][0]*best_RNAage_1_survival; 
            model_expression[m_t][2]=model_expression[m_t-1][1]*best_RNAage_2_survival; 
            model_expression[m_t][3]=model_expression[m_t-1][2]*best_RNAage_3_survival; 
            model_expression[m_t][4]=0; 
            total_model_expression[m_t]=model_expression[m_t][0]+ model_expression[m_t][1]+ model_expression[m_t][2]+ model_expression[m_t][3]+ model_expression[m_t][4]; 
            model_time[m_t]=(best_RNA_lifespan/4)*m_t;
            cout<<"The"<<m_t<<"m_t*best_RNA_age="<<m_t*best_RNA_age<<", ";
            cout<<"The"<<m_t<<"RNA_requirement_set="<<RNA_requirement_set<<endl;
            transcription_rate[m_t]=model_expression[m_t][0];
            total_transcription[m_t]=total_transcription[m_t-1]+transcription_rate[m_t]; 
            degradation_rate[m_t]=total_model_expression[m_t-1]-total_model_expression[m_t]+model_expression[m_t][0]; 
            total_degradation[m_t]=total_degradation[m_t-1]+degradation_rate[m_t];  
            m_t = m_t+1; 
        }
        e_t=0;
        while (e_t<15)
        {
            if (experiment_time[e_t]<0) calculating_expression[e_t]=total_model_expression[0]; 
            if (experiment_time[e_t]>all_model_time) calculating_expression[e_t]=total_model_expression[all_model_time]; 
            m_t=0;
            while (m_t<=all_model_time)
            {
                if (experiment_time[e_t]==model_time[m_t]) calculating_expression[e_t]=total_model_expression[m_t];   
                else if (experiment_time[e_t]>model_time[m_t] && experiment_time[e_t]<model_time[m_t+1])  calculating_expression[e_t]=total_model_expression[m_t]+(total_model_expression[m_t+1]-total_model_expression[m_t])*((experiment_time[e_t]- model_time[m_t])/(model_time[m_t+1]-model_time[m_t]));
                m_t=m_t+1;
            }
            e_t=e_t+1;
        }
        
        cout<<"Simulation Data-Calculation of gene expression at experiment time:"<<endl;
        e_t=0;
        while (e_t<15)
        {
            cout<<"The"<<e_t<<"experiment time-calculating gene expression="<<calculating_expression[e_t]<<", ";
            e_t=e_t+1;
        }
        cout<<endl<<endl;
        
        cout<<"Simulation 1-Model time:"<<endl;
        m_t=0;
        while (m_t<=all_model_time)
        {
            cout<<"The"<<m_t<<"model time="<<model_time[m_t]<<", ";
            m_t=m_t+1;
        }
        cout<<endl<<endl;
        
        cout<<"Simulation 2-Calculation of gene expression at model time:"<<endl;
        m_t=0;
        while (m_t<=all_model_time)
        {
            cout<<"The"<<m_t<<"model time-calculating gene expression="<<total_model_expression[m_t]<<", ";
            m_t=m_t+1;
        }
        cout<<endl<<endl;
        
        cout<<"Simulation 3-Accumulated transcription amounts minus accumulated degradation amounts to check gene expression at model time:"<<endl;
        m_t=0;
        while (m_t<=all_model_time)
        {
            cout<<"The"<<m_t<<"transcription-degradation checking result="<<total_transcription[m_t]-total_degradation[m_t]<<", ";
            m_t=m_t+1;
        }
        cout<<endl<<endl;

        cout<<"Simulation 4-Accumulated transcription amounts:"<<endl;
        m_t=0;
        while (m_t<=all_model_time)
        {
            cout<<"The"<<m_t<<"result of accumulated transcription amounts="<<total_transcription[m_t]<<", ";
            m_t=m_t+1;
        }
        cout<<endl<<endl;

        cout<<"Simulation 5-Accumulated degradation amounts:"<<endl;
        m_t=0;
        while (m_t<=all_model_time)
        {
            cout<<"The"<<m_t<<"result of accumulated degradation amounts="<<total_degradation[m_t]<<", ";
            m_t=m_t+1;
        }

        return 0;
       }

/////////////////////////////////////////////////////////////////////////////////////////////////////////////////////////////////////////////////////////////////////////////////////////


//C++ code for Fig 1B  (Fig 1. Analysis of experiment data of single-cell RNA abundance using the present model--(B) Regular fluctuations: analysis of mRNA level fluctuations of S. cerevisiae YNR014W gene by the model.)
#include <iostream>
#include <math.h>
#include <string.h>
using namespace std;
int main ( )
       {
//1. Definition and assignment of variables
        float all_time=70; 
        float model_time[2000]; 
        int m_t; 
        int all_model_time; 
        float total_model_expression[2000]; 
        float model_expression[2000][5]; 
        float calculating_expression[15];
        float experiment_expression[15]; 
        float experiment_time[15]; 
        int e_t; 
        float calculating_square; 
        float minimum_square; 
        experiment_time[0]=0, experiment_time[1]=5, experiment_time[2]=10, experiment_time[3]=15, experiment_time[4]=20, experiment_time[5]=25, experiment_time[6]=30, experiment_time[7]=35, experiment_time[8]=40, experiment_time[9]=45, experiment_time[10]=50, experiment_time[11]=55, experiment_time[12]=60, experiment_time[13]=65, experiment_time[14]=70; 
        experiment_expression[0]=0, experiment_expression[1]=2.78, experiment_expression[2]=1.19, experiment_expression[3]=5.78, experiment_expression[4]=1.07, experiment_expression[5]=2.81, experiment_expression[6]=0.77, experiment_expression[7]=2.32, experiment_expression[8]=0.51, experiment_expression[9]=2.48, experiment_expression[10]=0.30, experiment_expression[11]=2.42, experiment_expression[12]=0.30, experiment_expression[13]=-0.6, experiment_expression[14]=-0.54; 
  //1.1 Definition and assignment of the demand of RNA (activity)
    //1.1.0 Definition and assignment of the 0th-3rd demand of RNA (activity)
        float RNA_requirement_set;
        float RNA_requirement_0=0;
        float RNA_requirement_1=0.1;
        float RNA_requirement_2=0;
        float RNA_requirement_3=3.2;
    //1.1.1 Definition and assignment of the 4th demand of RNA (activity)
        float best_RNA_requirement_4, minimum_RNA_requirement_4, maximum_RNA_requirement_4, RNA_requirement_interval_4;
        cout<<"minimum_RNA_requirement_4=";
        cin>>minimum_RNA_requirement_4;
        cout<<"maximum_RNA_requirement_4=";
        cin>>maximum_RNA_requirement_4;
        RNA_requirement_interval_4=(maximum_RNA_requirement_4 - minimum_RNA_requirement_4)/5;  
        float RNA_requirement_4[6]; 
        RNA_requirement_4[0]=minimum_RNA_requirement_4, RNA_requirement_4[1]=minimum_RNA_requirement_4+RNA_requirement_interval_4, RNA_requirement_4[2]=minimum_RNA_requirement_4+RNA_requirement_interval_4*2, RNA_requirement_4[3]=minimum_RNA_requirement_4+RNA_requirement_interval_4*3, RNA_requirement_4[4]=minimum_RNA_requirement_4+RNA_requirement_interval_4*4, RNA_requirement_4[5]=minimum_RNA_requirement_4+RNA_requirement_interval_4*5; 
        int R_r_i_4; 
    //1.1.2 Definition and assignment of the 5th demand of RNA (activity)  
        float best_RNA_requirement_5, minimum_RNA_requirement_5, maximum_RNA_requirement_5, RNA_requirement_interval_5;
        cout<<"minimum_RNA_requirement_5=";
        cin>>minimum_RNA_requirement_5;
        cout<<"maximum_RNA_requirement_5=";
        cin>>maximum_RNA_requirement_5;
        RNA_requirement_interval_5=(maximum_RNA_requirement_5 - minimum_RNA_requirement_5)/5;  
        float RNA_requirement_5[6]; 
        RNA_requirement_5[0]=minimum_RNA_requirement_5, RNA_requirement_5[1]=minimum_RNA_requirement_5+RNA_requirement_interval_5, RNA_requirement_5[2]=minimum_RNA_requirement_5+RNA_requirement_interval_5*2, RNA_requirement_5[3]=minimum_RNA_requirement_5+RNA_requirement_interval_5*3, RNA_requirement_5[4]=minimum_RNA_requirement_5+RNA_requirement_interval_5*4, RNA_requirement_5[5]=minimum_RNA_requirement_5+RNA_requirement_interval_5*5; 
        int R_r_i_5;  
  //1.2 Definition and assignment of transcription
        float best_transcription, minimum_transcription, maximum_transcription, transcription_interval;
        cout<<"minimum_transcription=";
        cin>>minimum_transcription;
        cout<<"maximum_transcription=";
        cin>>maximum_transcription;
        transcription_interval=(maximum_transcription - minimum_transcription)/5;  
        float transcription[6];  
        transcription[0]=minimum_transcription, transcription[1]=minimum_transcription+transcription_interval, transcription[2]=minimum_transcription+transcription_interval*2, transcription[3]=minimum_transcription+transcription_interval*3, transcription[4]=minimum_transcription+transcription_interval*4, transcription[5]=minimum_transcription+transcription_interval*5; 
        int t_i; 
  //1.3 Definition and assignment of RNA lifespan
        float best_RNA_lifespan, minimum_RNA_lifespan, maximum_RNA_lifespan,RNA_lifespan_interval;
        cout<<"minimum_RNA_lifespan=";
        cin>>minimum_RNA_lifespan;
        cout<<"maximum_RNA_lifespan=";
        cin>>maximum_RNA_lifespan;
        RNA_lifespan_interval=(maximum_RNA_lifespan - minimum_RNA_lifespan)/10;  
        float RNA_lifespan[11]; 
        float best_RNA_age; 
        float RNA_age[11]; 
        int R_l_i; 
        R_l_i=0;
        while (R_l_i<=10)
        {
            RNA_lifespan[R_l_i]=minimum_RNA_lifespan+RNA_lifespan_interval*R_l_i;
            RNA_age[R_l_i]=RNA_lifespan[R_l_i]/4;
            R_l_i=R_l_i+1;
        }
  //1.4 Definition and assignment of RNA survival at RNA Age 1
        float best_RNAage_1_survival, minimum_RNAage_1_survival, maximum_RNAage_1_survival, RNAage_1_survival_interval;
        cout<<"minimum_RNAage_1_survival=";
        cin>>minimum_RNAage_1_survival;
        cout<<"maximum_RNAage_1_survival=";
        cin>>maximum_RNAage_1_survival;
        RNAage_1_survival_interval=(maximum_RNAage_1_survival - minimum_RNAage_1_survival)/10;  
        float RNAage_1_survival[11];  
        RNAage_1_survival[0]=minimum_RNAage_1_survival, RNAage_1_survival[1]=minimum_RNAage_1_survival+RNAage_1_survival_interval, RNAage_1_survival[2]=minimum_RNAage_1_survival+RNAage_1_survival_interval*2, RNAage_1_survival[3]=minimum_RNAage_1_survival+RNAage_1_survival_interval*3, RNAage_1_survival[4]=minimum_RNAage_1_survival+RNAage_1_survival_interval*4, RNAage_1_survival[5]=minimum_RNAage_1_survival+RNAage_1_survival_interval*5, RNAage_1_survival[6]=minimum_RNAage_1_survival+RNAage_1_survival_interval*6, RNAage_1_survival[7]=minimum_RNAage_1_survival+RNAage_1_survival_interval*7, RNAage_1_survival[8]=minimum_RNAage_1_survival+RNAage_1_survival_interval*8, RNAage_1_survival[9]=minimum_RNAage_1_survival+RNAage_1_survival_interval*9, RNAage_1_survival[10]=minimum_RNAage_1_survival+RNAage_1_survival_interval*10; 
        int R_1_s_i; 
  //1.5 Definition and assignment of RNA survival at RNA Age 2
        float best_RNAage_2_survival, minimum_RNAage_2_survival, maximum_RNAage_2_survival, RNAage_2_survival_interval;
        cout<<"minimum_RNAage_2_survival=";
        cin>>minimum_RNAage_2_survival;
        cout<<"maximum_RNAage_2_survival=";
        cin>>maximum_RNAage_2_survival;
        RNAage_2_survival_interval=(maximum_RNAage_2_survival - minimum_RNAage_2_survival)/10;  
        float RNAage_2_survival[11];  
        RNAage_2_survival[0]=minimum_RNAage_2_survival, RNAage_2_survival[1]=minimum_RNAage_2_survival+RNAage_2_survival_interval, RNAage_2_survival[2]=minimum_RNAage_2_survival+RNAage_2_survival_interval*2, RNAage_2_survival[3]=minimum_RNAage_2_survival+RNAage_2_survival_interval*3, RNAage_2_survival[4]=minimum_RNAage_2_survival+RNAage_2_survival_interval*4, RNAage_2_survival[5]=minimum_RNAage_2_survival+RNAage_2_survival_interval*5, RNAage_2_survival[6]=minimum_RNAage_2_survival+RNAage_2_survival_interval*6, RNAage_2_survival[7]=minimum_RNAage_2_survival+RNAage_2_survival_interval*7, RNAage_2_survival[8]=minimum_RNAage_2_survival+RNAage_2_survival_interval*8, RNAage_2_survival[9]=minimum_RNAage_2_survival+RNAage_2_survival_interval*9, RNAage_2_survival[10]=minimum_RNAage_2_survival+RNAage_2_survival_interval*10; 
        int R_2_s_i; 
  //1.6 Definition and assignment of RNA survival at RNA Age 3
        float best_RNAage_3_survival, minimum_RNAage_3_survival, maximum_RNAage_3_survival, RNAage_3_survival_interval;
        cout<<"minimum_RNAage_3_survival=";
        cin>>minimum_RNAage_3_survival;
        cout<<"maximum_RNAage_3_survival=";
        cin>>maximum_RNAage_3_survival;
        RNAage_3_survival_interval=(maximum_RNAage_3_survival - minimum_RNAage_3_survival)/10;  
        float RNAage_3_survival[11];  
        RNAage_3_survival[0]=minimum_RNAage_3_survival, RNAage_3_survival[1]=minimum_RNAage_3_survival+RNAage_3_survival_interval, RNAage_3_survival[2]=minimum_RNAage_3_survival+RNAage_3_survival_interval*2, RNAage_3_survival[3]=minimum_RNAage_3_survival+RNAage_3_survival_interval*3, RNAage_3_survival[4]=minimum_RNAage_3_survival+RNAage_3_survival_interval*4, RNAage_3_survival[5]=minimum_RNAage_3_survival+RNAage_3_survival_interval*5, RNAage_3_survival[6]=minimum_RNAage_3_survival+RNAage_3_survival_interval*6, RNAage_3_survival[7]=minimum_RNAage_3_survival+RNAage_3_survival_interval*7, RNAage_3_survival[8]=minimum_RNAage_3_survival+RNAage_3_survival_interval*8, RNAage_3_survival[9]=minimum_RNAage_3_survival+RNAage_3_survival_interval*9, RNAage_3_survival[10]=minimum_RNAage_3_survival+RNAage_3_survival_interval*10; 
        int R_3_s_i; 
  //1.7 Definition and assignment of RNA survival at RNA Age 4
        float RNAage_4_survival=0;  

//2. Regression calculation
        R_r_i_4=0;
        while (R_r_i_4<6)
        { 	  	
            R_r_i_5=0;
            while (R_r_i_5<6)
            {
                t_i=0;
                while (t_i<6)
                {
                    R_l_i=0;
                    while (R_l_i<11)
                    {
                        R_1_s_i=0;
                        while (R_1_s_i<11)
                        {
                            R_2_s_i=0;
                            while (R_2_s_i<11)
                            {
                                R_3_s_i=0;
                                while (R_3_s_i<11)
                                {
                                    memset(model_time,0,2000);
                                    memset(total_model_expression,0,2000);
                                    memset(model_expression,0,sizeof(model_expression)); 
                                    all_model_time= (int) (floor(all_time/RNA_age[R_l_i])+2); 
                                    m_t=1;
                                    while (m_t<=all_model_time)
                                    {
                                        if ((m_t*RNA_age[R_l_i])<=0) RNA_requirement_set=RNA_requirement_0;
                                        else if ((m_t*RNA_age[R_l_i])<=5) RNA_requirement_set=RNA_requirement_1;
                                        else if ((m_t*RNA_age[R_l_i])<=10) RNA_requirement_set=RNA_requirement_2;
                                        else if ((m_t*RNA_age[R_l_i])<=15) RNA_requirement_set=RNA_requirement_3;
                                        else if ((m_t*RNA_age[R_l_i])<=60) RNA_requirement_set=RNA_requirement_4[R_r_i_4];
                                        else  RNA_requirement_set=RNA_requirement_5[R_r_i_5]; 
                                        if (total_model_expression[m_t-1]<RNA_requirement_set) model_expression[m_t][0]=transcription[t_i]; else model_expression[m_t][0]=0; 
                                        model_expression[m_t][1]=model_expression[m_t-1][0]*RNAage_1_survival[R_1_s_i]; 
                                        model_expression[m_t][2]=model_expression[m_t-1][1]*RNAage_2_survival[R_2_s_i]; 
                                        model_expression[m_t][3]=model_expression[m_t-1][2]*RNAage_3_survival[R_3_s_i]; 
                                        model_expression[m_t][4]=0; 
                                        total_model_expression[m_t]=model_expression[m_t][0]+ model_expression[m_t][1]+ model_expression[m_t][2]+ model_expression[m_t][3]+ model_expression[m_t][4]; 
                                        model_time[m_t]=RNA_age[R_l_i]*m_t;
                                        m_t = m_t+1; 
                                    }
                                    e_t=0;
                                    while (e_t<15)
                                    {
                                        if (experiment_time[e_t]<0) calculating_expression[e_t]=total_model_expression[0]; 
                                        if (experiment_time[e_t]>all_model_time) calculating_expression[e_t]=total_model_expression[all_model_time]; 
                                        m_t=0;
                                        while (m_t<=all_model_time)
                                        {
                                            if (experiment_time[e_t]==model_time[m_t]) calculating_expression[e_t]=total_model_expression[m_t];   
                                            else if (experiment_time[e_t]>model_time[m_t] && experiment_time[e_t]<model_time[m_t+1])  calculating_expression[e_t]=total_model_expression[m_t]+(total_model_expression[m_t+1]-total_model_expression[m_t])*((experiment_time[e_t]- model_time[m_t])/(model_time[m_t+1]-model_time[m_t]));
                                            m_t=m_t+1;
                                        }
                                        e_t=e_t+1;
                                    }
                                    calculating_square=0; 
                                    m_t=0;
                                    while (m_t<15)
                                    {
                                        calculating_square=calculating_square + pow((calculating_expression[m_t]-experiment_expression[m_t]),2);  
                                        m_t=m_t+1;
                                    }
                                    if (R_r_i_4==0 && R_r_i_5==0 && t_i==0 && R_l_i==0 && R_1_s_i==0 && R_2_s_i==0 && R_3_s_i==0) minimum_square=calculating_square; 
                                    if (calculating_square<=minimum_square)
                                    {
                                        minimum_square=calculating_square;
                                        best_RNA_requirement_4=RNA_requirement_4[R_r_i_4];
                                        best_RNA_requirement_5=RNA_requirement_5[R_r_i_5];
                                        best_transcription=transcription[t_i];
                                        best_RNA_lifespan=RNA_lifespan[R_l_i];
                                        best_RNA_age=RNA_age[R_l_i];
                                        best_RNAage_1_survival=RNAage_1_survival[R_1_s_i];
                                        best_RNAage_2_survival=RNAage_2_survival[R_2_s_i];
                                        best_RNAage_3_survival=RNAage_3_survival[R_3_s_i];
                                    }
                                    R_3_s_i=R_3_s_i + 1; 
                                }
                                R_2_s_i=R_2_s_i +1; 
                            }
                            R_1_s_i=R_1_s_i + 1; 
                        }
                        R_l_i=R_l_i + 1; 
                    }
                    t_i=t_i+1;
                }
                R_r_i_5=R_r_i_5+1; 
            }
            R_r_i_4=R_r_i_4+1; 
        }

//3. Printing the rusults
  //3.1 Printing the minimum square and optimal parameters
        cout<<endl<<endl;
        cout<<"minimum_square:"<<minimum_square<<endl;
        cout<<"best_RNA_requirement_0="<<RNA_requirement_0<<endl;
        cout<<"best_RNA_requirement_1="<<RNA_requirement_1<<endl;
        cout<<"best_RNA_requirement_2="<<RNA_requirement_2<<endl;
        cout<<"best_RNA_requirement_3="<<RNA_requirement_3<<endl;
        cout<<"best_RNA_requirement_4="<<best_RNA_requirement_4<<endl;
        cout<<"best_RNA_requirement_5="<<best_RNA_requirement_5<<endl;
        cout<<"best_transcription="<<best_transcription<<endl;
        cout<<"best_RNA_lifespan="<<best_RNA_lifespan<<endl;
        cout<<"best_RNA_age="<<best_RNA_age<<endl;
        cout<<"best_RNAage_1_survival="<< best_RNAage_1_survival<<endl;
        cout<<"best_RNAage_2_survival="<<best_RNAage_2_survival<<endl;
        cout<<"best_RNAage_3_survival="<<best_RNAage_3_survival<<endl;
        cout<<endl<<endl;
  //3.2 Printing experimental data
        cout<<"Experiment Data-Experiment time::"<<endl;
        m_t=0;
        while (m_t<15)
        {
            cout<<"The"<<m_t<<"experiment time="<<experiment_time[m_t]<<", ";
            m_t=m_t+1;
        }
        cout<<endl;
        cout<<"Experiment Data-Gene expression:"<<endl;
        m_t=0;
        while (m_t<15)
        {
            cout<<"The"<<m_t<<"expression="<<experiment_expression[m_t]<<", ";
            m_t=m_t+1;
        }
        cout<<endl<<endl;
  //3.3 Printing simulation results
        float transcription_rate[2000], total_transcription[2000], degradation_rate[2000], total_degradation[2000]; 
        memset(transcription_rate,0,2000); 
        memset(total_transcription,0,2000); 
        memset(degradation_rate,0,2000); 
        memset(total_degradation,0,2000); 
        memset(model_time,0,2000);
        memset(total_model_expression,0,2000);
        memset(model_expression,0,sizeof(model_expression)); 
        all_model_time=(int)(floor(all_time/best_RNA_age)+2); 
        transcription_rate[0]=0; 
        total_transcription[0]=0; 
        degradation_rate[0]=0; 
        total_degradation[0]=0; 
        m_t=1;
        while (m_t<=all_model_time)
        {
            if ((m_t*best_RNA_age)<=0) RNA_requirement_set=RNA_requirement_0; 
            else if ((m_t*best_RNA_age)<=5) RNA_requirement_set=RNA_requirement_1;
            else if ((m_t*best_RNA_age)<=10) RNA_requirement_set=RNA_requirement_2;
            else if ((m_t*best_RNA_age)<=15) RNA_requirement_set=RNA_requirement_3;
            else if ((m_t*best_RNA_age)<=60) RNA_requirement_set=best_RNA_requirement_4;
            else  RNA_requirement_set=best_RNA_requirement_5; 
            if (total_model_expression[m_t-1]<RNA_requirement_set) model_expression[m_t][0]=best_transcription; else model_expression[m_t][0]=0; 
            model_expression[m_t][1]=model_expression[m_t-1][0]*best_RNAage_1_survival; 
            model_expression[m_t][2]=model_expression[m_t-1][1]*best_RNAage_2_survival; 
            model_expression[m_t][3]=model_expression[m_t-1][2]*best_RNAage_3_survival; 
            model_expression[m_t][4]=0; 
            total_model_expression[m_t]=model_expression[m_t][0]+ model_expression[m_t][1]+ model_expression[m_t][2]+ model_expression[m_t][3]+ model_expression[m_t][4]; 
            model_time[m_t]=(best_RNA_lifespan/4)*m_t;
            cout<<"The"<<m_t<<"m_t*best_RNA_age="<<m_t*best_RNA_age<<", ";
            cout<<"The"<<m_t<<"RNA_requirement_set="<<RNA_requirement_set<<endl;
            transcription_rate[m_t]=model_expression[m_t][0];
            total_transcription[m_t]=total_transcription[m_t-1]+transcription_rate[m_t]; 
            degradation_rate[m_t]=total_model_expression[m_t-1]-total_model_expression[m_t]+model_expression[m_t][0]; 
            total_degradation[m_t]=total_degradation[m_t-1]+degradation_rate[m_t];  
            m_t = m_t+1; 
        }
        e_t=0;
        while (e_t<15)
        {
            if (experiment_time[e_t]<0) calculating_expression[e_t]=total_model_expression[0]; 
            if (experiment_time[e_t]>all_model_time) calculating_expression[e_t]=total_model_expression[all_model_time]; 
            m_t=0;
            while (m_t<=all_model_time)
            {
                if (experiment_time[e_t]==model_time[m_t]) calculating_expression[e_t]=total_model_expression[m_t];   
                else if (experiment_time[e_t]>model_time[m_t] && experiment_time[e_t]<model_time[m_t+1])  calculating_expression[e_t]=total_model_expression[m_t]+(total_model_expression[m_t+1]-total_model_expression[m_t])*((experiment_time[e_t]- model_time[m_t])/(model_time[m_t+1]-model_time[m_t]));
                m_t=m_t+1;
            }
            e_t=e_t+1;
        }
        
        cout<<"Simulation Data-Calculation of gene expression at experiment time:"<<endl;
        e_t=0;
        while (e_t<15)
        {
            cout<<"The"<<e_t<<"experiment time-calculating gene expression="<<calculating_expression[e_t]<<", ";
            e_t=e_t+1;
        }
        cout<<endl<<endl;
        
        cout<<"Simulation 1-Model time:"<<endl;
        m_t=0;
        while (m_t<=all_model_time)
        {
            cout<<"The"<<m_t<<"model time="<<model_time[m_t]<<", ";
            m_t=m_t+1;
        }
        cout<<endl<<endl;
        
        cout<<"Simulation 2-Calculation of gene expression at model time:"<<endl;
        m_t=0;
        while (m_t<=all_model_time)
        {
            cout<<"The"<<m_t<<"model time-calculating gene expression="<<total_model_expression[m_t]<<", ";
            m_t=m_t+1;
        }
        cout<<endl<<endl;
        
        cout<<"Simulation 3-Accumulated transcription amounts minus accumulated degradation amounts to check gene expression at model time:"<<endl;
        m_t=0;
        while (m_t<=all_model_time)
        {
            cout<<"The"<<m_t<<"transcription-degradation checking result="<<total_transcription[m_t]-total_degradation[m_t]<<", ";
            m_t=m_t+1;
        }
        cout<<endl<<endl;

        cout<<"Simulation 4-Accumulated transcription amounts:"<<endl;
        m_t=0;
        while (m_t<=all_model_time)
        {
            cout<<"The"<<m_t<<"result of accumulated transcription amounts="<<total_transcription[m_t]<<", ";
            m_t=m_t+1;
        }
        cout<<endl<<endl;

        cout<<"Simulation 5-Accumulated degradation amounts:"<<endl;
        m_t=0;
        while (m_t<=all_model_time)
        {
            cout<<"The"<<m_t<<"result of accumulated degradation amounts="<<total_degradation[m_t]<<", ";
            m_t=m_t+1;
        }

        return 0;
       }

////////////////////////////////////////////////////////////////////////////////////////////////////////////////////////////////////////////////////////////////////////////////////////


//C++ code for Fig 1C  (Fig 1. Analysis of experiment data of single-cell RNA abundance using the present model--(C) Irregular fluctuations: analysis of mRNA level fluctuations of mouse GT1-1 cell GnRH gene by the model.)
#include <iostream>
#include <math.h>
#include <string.h>
using namespace std;
int main ( )
       {
//1. Definition and assignment of variables
        float all_time=14.5;
        float experiment_start_time=0.5;  
        float experiment_time_unit=0.5;  
        float model_time[2000]; 
        int m_t; 
        int all_model_time; 
        float total_model_expression[2000]; 
        float model_expression[2000][5]; 
        float calculating_expression[29];
        float experiment_expression[29]; 
        float experiment_time[29]; 
        float RNA_requirement[29];
        int e_t; 
        float calculating_square; 
        float minimum_square; 
        experiment_time[0]=0.5, experiment_time[1]=1, experiment_time[2]=1.5, experiment_time[3]=2, experiment_time[4]=2.5, experiment_time[5]=3, experiment_time[6]=3.5, experiment_time[7]=4, experiment_time[8]=4.5, experiment_time[9]=5, experiment_time[10]=5.5, experiment_time[11]=6, experiment_time[12]=6.5, experiment_time[13]=7, experiment_time[14]=7.5, experiment_time[15]=8, experiment_time[16]=8.5, experiment_time[17]=9, experiment_time[18]=9.5, experiment_time[19]=10, experiment_time[20]=10.5, experiment_time[21]=11, experiment_time[22]=11.5, experiment_time[23]=12, experiment_time[24]=12.5, experiment_time[25]=13, experiment_time[26]=13.5, experiment_time[27]=14, experiment_time[28]=14.5; 
        experiment_expression[0]=100, experiment_expression[1]=89, experiment_expression[2]=88.5, experiment_expression[3]=92.5, experiment_expression[4]=96.5, experiment_expression[5]=117.5, experiment_expression[6]=103, experiment_expression[7]=120.5, experiment_expression[8]=140, experiment_expression[9]=132.5, experiment_expression[10]=138, experiment_expression[11]=122, experiment_expression[12]=138.5, experiment_expression[13]=129, experiment_expression[14]=128.5, experiment_expression[15]=134.5, experiment_expression[16]=141.5, experiment_expression[17]=154, experiment_expression[18]=171, experiment_expression[19]=154, experiment_expression[20]=138, experiment_expression[21]=138.5, experiment_expression[22]=124.5, experiment_expression[23]=147.5, experiment_expression[24]=138.5, experiment_expression[25]=157, experiment_expression[26]=170, experiment_expression[27]=167.5, experiment_expression[28]=173; 
        RNA_requirement[0]=0, RNA_requirement[1]=92, RNA_requirement[2]=92, RNA_requirement[3]=90, RNA_requirement[4]=100, RNA_requirement[5]=120, RNA_requirement[6]=98, RNA_requirement[7]=124, RNA_requirement[8]=139, RNA_requirement[9]=137, RNA_requirement[10]=141, RNA_requirement[11]=133, RNA_requirement[12]=141, RNA_requirement[13]=133, RNA_requirement[14]=133, RNA_requirement[15]=140, RNA_requirement[16]=160, RNA_requirement[17]=160, RNA_requirement[18]=180, RNA_requirement[19]=160, RNA_requirement[20]=150, RNA_requirement[21]=110, RNA_requirement[22]=130, RNA_requirement[23]=150, RNA_requirement[24]=148, RNA_requirement[25]=160, RNA_requirement[26]=180, RNA_requirement[27]=170, RNA_requirement[28]=180; 
        float RNA_requirement_set;

  //1.0 Definition and assignment of variables
        float best_transcription, minimum_transcription, maximum_transcription, transcription_interval;
        cout<<"minimum_transcription=";
        cin>>minimum_transcription;
        cout<<"maximum_transcription=";
        cin>>maximum_transcription;
        transcription_interval=(maximum_transcription - minimum_transcription)/10;  
        float transcription[11];  
        transcription[0]=minimum_transcription+transcription_interval*0, transcription[1]=minimum_transcription+transcription_interval*1, transcription[2]=minimum_transcription+transcription_interval*2, transcription[3]=minimum_transcription+transcription_interval*3, transcription[4]=minimum_transcription+transcription_interval*4, transcription[5]=minimum_transcription+transcription_interval*5;
        int t_i; 
        t_i=0;
        while (t_i<=10)
        {
            transcription[t_i]=minimum_transcription+transcription_interval*t_i; 
            t_i=t_i+1;
        }
  //1.1 Definition and assignment of RNA lifespan
        float best_RNA_lifespan, minimum_RNA_lifespan, maximum_RNA_lifespan,RNA_lifespan_interval;
        cout<<"minimum_RNA_lifespan=";
        cin>>minimum_RNA_lifespan;
        cout<<"maximum_RNA_lifespan=";
        cin>>maximum_RNA_lifespan;
        RNA_lifespan_interval=(maximum_RNA_lifespan - minimum_RNA_lifespan)/10;  
        float RNA_lifespan[11]; 
        float best_RNA_age; 
        float RNA_age[11]; 
        int R_l_i; 
        R_l_i=0;
        while (R_l_i<=10)
        {
            RNA_lifespan[R_l_i]=minimum_RNA_lifespan+RNA_lifespan_interval*R_l_i; 
            RNA_age[R_l_i]=RNA_lifespan[R_l_i]/4;  
            R_l_i=R_l_i+1;
        }
  //1.2 Definition and assignment of RNA survival at RNA Age 0
        float RNAage_0_survival=1;  
  //1.3 Definition and assignment of RNA survival at RNA Age 1
        float best_RNAage_1_survival, minimum_RNAage_1_survival, maximum_RNAage_1_survival, RNAage_1_survival_interval;
        cout<<"minimum_RNAage_1_survival=";
        cin>>minimum_RNAage_1_survival;
        cout<<"maximum_RNAage_1_survival=";
        cin>>maximum_RNAage_1_survival;
        RNAage_1_survival_interval=(maximum_RNAage_1_survival - minimum_RNAage_1_survival)/10;  
        float RNAage_1_survival[11]; 
        int R_1_s_i; 
        R_1_s_i=0; 
        while (R_1_s_i<=10)
        {
            RNAage_1_survival[R_1_s_i]=minimum_RNAage_1_survival+RNAage_1_survival_interval*R_1_s_i; 
            R_1_s_i=R_1_s_i+1;
        }
  //1.4 Definition and assignment of RNA survival at RNA Age 2
        float best_RNAage_2_survival, minimum_RNAage_2_survival, maximum_RNAage_2_survival, RNAage_2_survival_interval;
        cout<<"minimum_RNAage_2_survival=";
        cin>>minimum_RNAage_2_survival;
        cout<<"maximum_RNAage_2_survival=";
        cin>>maximum_RNAage_2_survival;
        RNAage_2_survival_interval=(maximum_RNAage_2_survival - minimum_RNAage_2_survival)/10;  
        float RNAage_2_survival[11];  
        int R_2_s_i; 
        R_2_s_i=0; 
        while (R_2_s_i<=10)
        {
            RNAage_2_survival[R_2_s_i]=minimum_RNAage_2_survival+RNAage_2_survival_interval*R_2_s_i; 
            R_2_s_i=R_2_s_i+1;
        }
  //1.5 Definition and assignment of RNA survival at RNA Age 3
        float best_RNAage_3_survival, minimum_RNAage_3_survival, maximum_RNAage_3_survival, RNAage_3_survival_interval;
        cout<<"minimum_RNAage_3_survival=";
        cin>>minimum_RNAage_3_survival;
        cout<<"maximum_RNAage_3_survival=";
        cin>>maximum_RNAage_3_survival;
        RNAage_3_survival_interval=(maximum_RNAage_3_survival - minimum_RNAage_3_survival)/10;  
        float RNAage_3_survival[11];  
        int R_3_s_i; 
        R_3_s_i=0; 
        while (R_3_s_i<=10)
        {
            RNAage_3_survival[R_3_s_i]=minimum_RNAage_3_survival+RNAage_3_survival_interval*R_3_s_i; 
            R_3_s_i=R_3_s_i+1;
        }
  //1.6 Definition and assignment of RNA survival at RNA Age 4
        float RNAage_4_survival=0;  
  //1.7 Definition and assignment of RNA mass of RNA Age 0, RNA Age 1, and RNA Age 2 when the experiment time is 0 
        float best_experiment_expression_0_0, best_experiment_expression_0_1, best_experiment_expression_0_2, best_experiment_expression_0_3;
        float experiment_expression_0_0[11];  
        int r_0_0; 
        r_0_0=0;
        while (r_0_0<11)
        {
            experiment_expression_0_0[r_0_0]=experiment_expression[0]*0.1*r_0_0;
            r_0_0=r_0_0+1;
        }
        float experiment_expression_0_1[11];  
        int r_0_1; 
        r_0_1=0;
        while (r_0_1<11)
        {
            experiment_expression_0_1[r_0_1]=experiment_expression[0]*0.1*r_0_1;
            r_0_1=r_0_1+1;
        }
        float experiment_expression_0_2[11];  
        
//2. Regression calculation
        t_i=0;
        while (t_i<11)
        {
            R_l_i=0;
            while (R_l_i<11)
            {
                R_1_s_i=0;
                while (R_1_s_i<11)
                {
                    R_2_s_i=0;
                    while (R_2_s_i<11)
                    {
                        R_3_s_i=0;
                        while (R_3_s_i<11)
                        {
                            r_0_0=0;
                            while (r_0_0<11)
                            {
                                r_0_1=0;
                                while (r_0_1<11)
                                {
                                	memset(model_time,0,2000);
                                	memset(total_model_expression,0,2000);
                                	memset(model_expression,0,sizeof(model_expression)); 
                                	all_model_time= (int) (floor((all_time-experiment_start_time)/RNA_age[R_l_i])+2);                                                     
                                	model_expression[0][0]=experiment_expression_0_0[r_0_0];  
                                	model_expression[0][1]=experiment_expression_0_1[r_0_1];  
                                	if ((model_expression[0][0]+model_expression[0][1])>=experiment_expression[0]) model_expression[0][1]=experiment_expression[0]-model_expression[0][0];
                                	model_expression[0][2]=experiment_expression[0]-model_expression[0][0]-model_expression[0][1];
                                	total_model_expression[0]=experiment_expression[0]; 
                                	model_time[0]=experiment_start_time;
                                	m_t=1;
                                	while (m_t<=all_model_time)   
                                	{
                                        if (m_t*RNA_age[R_l_i]+experiment_start_time<experiment_start_time) RNA_requirement_set=RNA_requirement[0]; 
                                        else if (m_t*RNA_age[R_l_i]+experiment_start_time>all_time) RNA_requirement_set=RNA_requirement[28]; 
                                        else RNA_requirement_set=RNA_requirement[(int)floor((m_t*RNA_age[R_l_i]+experiment_start_time)/experiment_time_unit)]; 
                                        if (total_model_expression[m_t-1]<RNA_requirement_set) model_expression[m_t][0]=transcription[t_i]; else model_expression[m_t][0]=0; 
                                        model_expression[m_t][1]=model_expression[m_t-1][0]*RNAage_1_survival[R_1_s_i]; 
                                        model_expression[m_t][2]=model_expression[m_t-1][1]*RNAage_2_survival[R_2_s_i]; 
                                        model_expression[m_t][3]=model_expression[m_t-1][2]*RNAage_3_survival[R_3_s_i]; 
                                        model_expression[m_t][4]=0; 
                                        total_model_expression[m_t]=model_expression[m_t][0]+ model_expression[m_t][1]+ model_expression[m_t][2]+ model_expression[m_t][3]+ model_expression[m_t][4]; 
                                        model_time[m_t]=RNA_age[R_l_i]*m_t+experiment_start_time;
                                        m_t = m_t+1; 
                                	} 
        //Using interpolation method to calculate simulated RNA expression at each experimental time point when the simulation time point is inconsistent with the experiment time point.                                                    
                                	e_t=0;  
                                	while (e_t<((all_time-experiment_start_time)/experiment_time_unit+1)) 
                                	{
                                        if (experiment_time[e_t]<experiment_start_time) calculating_expression[e_t]=total_model_expression[0]; 
                                        if (experiment_time[e_t]>all_time) calculating_expression[e_t]=total_model_expression[all_model_time]; 
                                        m_t=0;
                                        while (m_t<=all_model_time) 
                                        {
                                            if (experiment_time[e_t]==model_time[m_t]) calculating_expression[e_t]=total_model_expression[m_t];   
                                            else if (experiment_time[e_t]>model_time[m_t] && experiment_time[e_t]<model_time[m_t+1])  calculating_expression[e_t]=total_model_expression[m_t]+(total_model_expression[m_t+1]-total_model_expression[m_t])*((experiment_time[e_t]- model_time[m_t])/(model_time[m_t+1]-model_time[m_t]));
                                            m_t=m_t+1;
                                        }
                                        e_t=e_t+1;
                                	}
        //Calculating minimum square sum
                                	calculating_square=0; 
                                	e_t=0;
                                	while (e_t<((all_time-experiment_start_time)/experiment_time_unit+1)) 
                                	{
                                        calculating_square=calculating_square + pow((calculating_expression[e_t]-experiment_expression[e_t]),2);  
                                        e_t=e_t+1;
                                	}
                                	if (t_i==0 && R_l_i==0 && R_1_s_i==0 && R_2_s_i==0 && R_3_s_i==0 && r_0_0==0 && r_0_1==0) minimum_square=calculating_square; 
                                	if (calculating_square<=minimum_square)
                                	{
                                        minimum_square=calculating_square;
                                        best_transcription=transcription[t_i];
                                        best_RNA_lifespan=RNA_lifespan[R_l_i];
                                        best_RNA_age=RNA_age[R_l_i];
                                        best_RNAage_1_survival=RNAage_1_survival[R_1_s_i];
                                        best_RNAage_2_survival=RNAage_2_survival[R_2_s_i];
                                        best_RNAage_3_survival=RNAage_3_survival[R_3_s_i];
                                        best_experiment_expression_0_0=experiment_expression_0_0[r_0_0];
                                        best_experiment_expression_0_1=model_expression[0][1];
                                        best_experiment_expression_0_2=experiment_expression[0]-best_experiment_expression_0_0-best_experiment_expression_0_1; 
                                	}  
                                    r_0_1=r_0_1+1; 
                                }  
                                r_0_0=r_0_0+1; 
                            }
                            R_3_s_i=R_3_s_i+1; 
                        }
                        R_2_s_i=R_2_s_i+1; 
                    }
                    R_1_s_i=R_1_s_i+1; 
                }
                R_l_i=R_l_i+1; 
            }
            t_i=t_i+1;
        }

//3. Printing the rusults
  //3.1 Printing the minimum square and optimal parameters
        cout<<endl;
        cout<<"minimum_square:"<<minimum_square<<endl;
        cout<<"best_transcription="<<best_transcription<<endl;
        cout<<"best_RNA_lifespan="<<best_RNA_lifespan<<endl;
        cout<<"best_RNA_age="<<best_RNA_age<<endl;
        cout<<"best_RNAage_1_survival="<< best_RNAage_1_survival<<endl;
        cout<<"best_RNAage_2_survival="<<best_RNAage_2_survival<<endl;
        cout<<"best_RNAage_3_survival="<<best_RNAage_3_survival<<endl;
        cout<<"best_experiment_expression_0_0="<<best_experiment_expression_0_0<<endl;
        cout<<"best_experiment_expression_0_1="<<best_experiment_expression_0_1<<endl;
        cout<<"best_experiment_expression_0_2="<<best_experiment_expression_0_2<<endl;
        cout<<endl;
  //3.2 Printing experimental data
        cout<<"Experiment Data-Experiment time:"<<endl;
        m_t=0;
        while (m_t<((all_time-experiment_start_time)/experiment_time_unit)+1)
        {
            cout<<"The"<<m_t<<"experiment time="<<experiment_time[m_t]<<", ";
            m_t=m_t+1;
        }
        cout<<endl<<endl;
        cout<<"Experiment Data-Gene expression:"<<endl;
        m_t=0;
        while (m_t<(all_time/experiment_time_unit))
        {
            cout<<"The"<<m_t<<"expression="<<experiment_expression[m_t]<<", ";
            m_t=m_t+1;
        }
        cout<<endl<<endl;
  //3.3 Printing simulation results
        float transcription_rate[2000], total_transcription[2000], degradation_rate[2000], total_degradation[2000]; 
        memset(transcription_rate,0,2000); 
        memset(total_transcription,0,2000); 
        memset(degradation_rate,0,2000); 
        memset(total_degradation,0,2000); 
        memset(model_time,0,2000);
        memset(total_model_expression,0,2000);
        memset(model_expression,0,sizeof(model_expression)); 
        all_model_time=(int)(floor((all_time-experiment_start_time)/best_RNA_age)+2); 
        transcription_rate[0]=0; 
        total_transcription[0]=0; 
        degradation_rate[0]=0; 
        total_degradation[0]=0; 
        
        total_model_expression[0]=experiment_expression[0]; 
        model_time[0]=experiment_start_time;
        cout<<"The 0 model time="<<model_time[0]<<", "; 
        cout<<"The 0 model time RNA requirement="<<RNA_requirement[0]<<endl; 
        m_t=1;
        model_expression[0][0]=best_experiment_expression_0_0;   
        model_expression[0][1]=best_experiment_expression_0_1;  
        model_expression[0][2]=best_experiment_expression_0_2;                                             
        while (m_t<=all_model_time)      
        {
            if (m_t*best_RNA_age+experiment_start_time<experiment_start_time) RNA_requirement_set=RNA_requirement[0]; 
            else if (m_t*best_RNA_age+experiment_start_time>all_time) RNA_requirement_set=RNA_requirement[28]; 
            else RNA_requirement_set=RNA_requirement[(int)floor((m_t*best_RNA_age+experiment_start_time)/experiment_time_unit)]; 
            if (total_model_expression[m_t-1]<RNA_requirement_set) model_expression[m_t][0]=best_transcription; else model_expression[m_t][0]=0; 
            model_expression[m_t][1]=model_expression[m_t-1][0]*best_RNAage_1_survival; 
            model_expression[m_t][2]=model_expression[m_t-1][1]*best_RNAage_2_survival; 
            model_expression[m_t][3]=model_expression[m_t-1][2]*best_RNAage_3_survival; 
            model_expression[m_t][4]=0; 
            total_model_expression[m_t]=model_expression[m_t][0]+ model_expression[m_t][1]+ model_expression[m_t][2]+ model_expression[m_t][3]+ model_expression[m_t][4]; 
            model_time[m_t]=best_RNA_age*m_t+experiment_start_time;
            cout<<"The"<<m_t<<"model time="<<model_time[m_t]<<", ";
            cout<<"The"<<m_t<<"model time RNA requirement="<<RNA_requirement_set<<endl;
            transcription_rate[m_t]=model_expression[m_t][0];
            total_transcription[0]=0;  
            total_transcription[m_t]=total_transcription[m_t-1]+transcription_rate[m_t]; 
            degradation_rate[m_t]=total_model_expression[m_t-1]-total_model_expression[m_t]+model_expression[m_t][0]; 
            total_degradation[0]=0;  
            total_degradation[m_t]=total_degradation[m_t-1]+degradation_rate[m_t];  
            m_t = m_t+1; 
        }
        e_t=0;
        while (e_t<(all_time-experiment_start_time)/experiment_time_unit+1)
        {
            if (experiment_time[e_t]<0) calculating_expression[e_t]=total_model_expression[0]; 
            if (experiment_time[e_t]>all_model_time) calculating_expression[e_t]=total_model_expression[all_model_time]; 
            m_t=0;
            while (m_t<=all_model_time)
            {
                if (experiment_time[e_t]==model_time[m_t]) calculating_expression[e_t]=total_model_expression[m_t];   
                else if (experiment_time[e_t]>model_time[m_t] && experiment_time[e_t]<model_time[m_t+1])  calculating_expression[e_t]=total_model_expression[m_t]+(total_model_expression[m_t+1]-total_model_expression[m_t])*(experiment_time[e_t]- model_time[m_t])/(model_time[m_t+1]-model_time[m_t]);
                m_t=m_t+1;
            }
            e_t=e_t+1;
        }
        
        cout<<endl;

        cout<<"Simulation Data-Calculation of gene expression at experiment time:"<<endl;
        e_t=0;
        while (e_t<((all_time-experiment_start_time)/experiment_time_unit+1))
        {
            cout<<"The"<<e_t<<"experiment time-calculating gene expression="<<calculating_expression[e_t]<<", ";
            e_t=e_t+1;
        }
        cout<<endl<<endl;

        cout<<"Simulation 1-Model time:"<<endl;
        m_t=0;
        while (m_t<all_model_time)
        {
            cout<<"The"<<m_t<<"model time="<<model_time[m_t]<<", ";
            m_t=m_t+1;
        }
        cout<<endl<<endl;

        cout<<"Simulation 2-Calculation of gene expression at model time:"<<endl;
        m_t=0;
        while (m_t<all_model_time)
        {
            cout<<"The"<<m_t<<"model time-calculating gene expression="<<total_model_expression[m_t]<<", ";
            m_t=m_t+1;
        }
        cout<<endl<<endl;

        cout<<"Simulation 3-Accumulated transcription amounts minus accumulated degradation amounts to check gene expression at model time:"<<endl;
        m_t=0;
        while (m_t<all_model_time)
        {
            cout<<"The"<<m_t<<"transcription-degradation checking result="<<experiment_expression[0]+total_transcription[m_t]-total_degradation[m_t]<<", "; 
            m_t=m_t+1;
        }
        cout<<endl<<endl;

        cout<<"Simulation 4-Accumulated transcription amounts:"<<endl;
        m_t=0;
        while (m_t<all_model_time)
        {
            cout<<"The"<<m_t<<"result of accumulated transcription amounts="<<total_transcription[m_t]<<", ";
            m_t=m_t+1;
        }
        cout<<endl<<endl;

        cout<<"Simulation 5-Accumulated degradation amounts:"<<endl;
        m_t=0;
        while (m_t<all_model_time)
        {
            cout<<"The"<<m_t<<"result of accumulated degradation amounts="<<total_degradation[m_t]<<", ";
            m_t=m_t+1;
        }               
        return 0;
       }

/////////////////////////////////////////////////////////////////////////////////////////////////////////////////////////////////////////////////////////////////////////////////////////


//C++ code for Fig 2B (Fig 2. Cycles in RNA level fluctuations--(B) RNA level fluctuations with a cycle length of 5 RNA ages.)
//The DRA is set to 50. If TRA<DRA, then RNA level at age 0=100; otherwise, RNA level at age 0=0. The survival rate decreases at older RNA ages, i.e., the type B RNA survival rate is shown in S2 Table.The RNA activity coefficient of each RNA age is 1, i.e., the type A RNA activity coefficient in S2 Table.
#include <iostream>
using namespace std;
int main ( )
       {
        int age=11, time_interval=50; 
        float RNA_level[age][time_interval]; 
        RNA_level[0][0]=0;RNA_level[1][0]=0; RNA_level[2][0]=0;RNA_level[3][0]=0;RNA_level[4][0]=0;RNA_level[5][0]=0;RNA_level[6][0]=0;RNA_level[7][0]=0;RNA_level[8][0]=0;RNA_level[9][0]=0;RNA_level[10][0]=0; 
        float RNA_activity[age][time_interval]; 
        RNA_activity[0][0]=0;RNA_activity[1][0]=0;RNA_activity[2][0]=0;RNA_activity[3][0]=0;RNA_activity[4][0]=0;RNA_activity[5][0]=0;RNA_activity[6][0]=0;RNA_activity[7][0]=0;RNA_activity[8][0]=0;RNA_activity[9][0]=0;RNA_activity[10][0]=0; 
        float total_RNA_level[time_interval]; 
        total_RNA_level[0]=0;  
        float total_RNA_activity[time_interval]; 
        total_RNA_activity[0]=0;  
        float RNA_survival[age]; 
        RNA_survival[0]=1;RNA_survival[1]=0.9;RNA_survival[2]=0.8;RNA_survival[3]=0.7;RNA_survival[4]=0.6;RNA_survival[5]=0.5;RNA_survival[6]=0.4;RNA_survival[7]=0.3;RNA_survival[8]=0.2;RNA_survival[9]=0.1;RNA_survival[10]=0; 
        float RNA_activity_coefficient[age]; 
        RNA_activity_coefficient[0]=1;RNA_activity_coefficient[1]=1;RNA_activity_coefficient[2]=1;RNA_activity_coefficient[3]=1;RNA_activity_coefficient[4]=1;RNA_activity_coefficient[5]=1;RNA_activity_coefficient[6]=1;RNA_activity_coefficient[7]=1;RNA_activity_coefficient[8]=1;RNA_activity_coefficient[9]=1;RNA_activity_coefficient[10]=1; 
        float transcription=100, require_RNA_activity;  
        cout<<"require_RNA_activity=";  
        cin>>require_RNA_activity;        
        cout<<"Total RNA level: "<<endl;     
        cout<<total_RNA_level[0]<<", ";           
        int recycle_time=1, recycle_age;  
        while (recycle_time<=time_interval)        
        {
            recycle_age=0;   
            total_RNA_level[recycle_time]=0; 
            total_RNA_activity[recycle_time]=0; 
            while (recycle_age<age)   
            {
                if (recycle_age==0) {if (total_RNA_activity[recycle_time-1]<require_RNA_activity) RNA_level[recycle_age][recycle_time]=transcription; else RNA_level[recycle_age][recycle_time]=0;} 
                else RNA_level[recycle_age][recycle_time]=RNA_level[recycle_age-1][recycle_time-1]*RNA_survival[recycle_age];   
                RNA_activity[recycle_age][recycle_time]=RNA_level[recycle_age][recycle_time]*RNA_activity_coefficient[recycle_age];   
                total_RNA_level[recycle_time]=total_RNA_level[recycle_time]+RNA_level[recycle_age][recycle_time]; 
                total_RNA_activity[recycle_time]=total_RNA_activity[recycle_time]+RNA_activity[recycle_age][recycle_time]; 
                recycle_age=recycle_age+1;  
            }   
            cout<<total_RNA_level[recycle_time]<<", ";  
            recycle_time=recycle_time+1;   
        }  
        cout<<endl;  
        cout<<"Total RNA activity: "<<endl;     
        recycle_time=1;  
        cout<<total_RNA_activity[0]<<", ";            
        while (recycle_time<=time_interval)        
        {
            cout<<total_RNA_activity[recycle_time]<<", ";  
            recycle_time=recycle_time+1;   
        }  
        return 0;
        }

/////////////////////////////////////////////////////////////////////////////////////////////////////////////////////////////////////////////////////////////////////////////////////////


//C++ code for Fig 2C (Fig 2. Cycles in RNA level fluctuations--(C) RNA level fluctuations with cycle length longer than that in Fig 2B, resulting from feduced RNA activity coefficients. )
//DRA is set to 50. If TRA<DRA, then RNA level at age 0=100; otherwise, RNA level at age 0=0. The survival rate decreased at older RNA ages, i.e., the type B RNA survival rate is shown in S2 Table. The RNA activity coefficient has a parabolic trend, i.e., the type C RNA activity coefficient in S2 Table.
#include <iostream>
using namespace std;
int main ( )
       {
        int age=11, time_interval=50; 
        float RNA_level[age][time_interval]; 
        RNA_level[0][0]=0;RNA_level[1][0]=0; RNA_level[2][0]=0;RNA_level[3][0]=0;RNA_level[4][0]=0;RNA_level[5][0]=0;RNA_level[6][0]=0;RNA_level[7][0]=0;RNA_level[8][0]=0;RNA_level[9][0]=0;RNA_level[10][0]=0; 
        float RNA_activity[age][time_interval]; 
        RNA_activity[0][0]=0;RNA_activity[1][0]=0;RNA_activity[2][0]=0;RNA_activity[3][0]=0;RNA_activity[4][0]=0;RNA_activity[5][0]=0;RNA_activity[6][0]=0;RNA_activity[7][0]=0;RNA_activity[8][0]=0;RNA_activity[9][0]=0;RNA_activity[10][0]=0; 
        float total_RNA_level[time_interval]; 
        total_RNA_level[0]=0;  
        float total_RNA_activity[time_interval]; 
        total_RNA_activity[0]=0;  
        float RNA_survival[age]; 
        RNA_survival[0]=1;RNA_survival[1]=0.9;RNA_survival[2]=0.8;RNA_survival[3]=0.7;RNA_survival[4]=0.6;RNA_survival[5]=0.5;RNA_survival[6]=0.4;RNA_survival[7]=0.3;RNA_survival[8]=0.2;RNA_survival[9]=0.1;RNA_survival[10]=0; 
        float RNA_activity_coefficient[age]; 
        RNA_activity_coefficient[0]=0;RNA_activity_coefficient[1]=0.2;RNA_activity_coefficient[2]=0.4;RNA_activity_coefficient[3]=0.6;RNA_activity_coefficient[4]=0.8;RNA_activity_coefficient[5]=1;RNA_activity_coefficient[6]=0.8;RNA_activity_coefficient[7]=0.6;RNA_activity_coefficient[8]=0.4;RNA_activity_coefficient[9]=0.2;RNA_activity_coefficient[10]=0; 
        float transcription=100, require_RNA_activity;  
        cout<<"require_RNA_activity=";  
        cin>>require_RNA_activity;           
        cout<<"Total RNA level: "<<endl;     
        cout<<total_RNA_level[0]<<", ";            
        int recycle_time=1, recycle_age;  
        while (recycle_time<=time_interval)        
        {
            recycle_age=0;   
            total_RNA_level[recycle_time]=0; 
            total_RNA_activity[recycle_time]=0; 
            while (recycle_age<age)   
            {
                if (recycle_age==0) {if (total_RNA_activity[recycle_time-1]<require_RNA_activity) RNA_level[recycle_age][recycle_time]=transcription; else RNA_level[recycle_age][recycle_time]=0;} 
                else RNA_level[recycle_age][recycle_time]=RNA_level[recycle_age-1][recycle_time-1]*RNA_survival[recycle_age];   
                RNA_activity[recycle_age][recycle_time]=RNA_level[recycle_age][recycle_time]*RNA_activity_coefficient[recycle_age];   
                total_RNA_level[recycle_time]=total_RNA_level[recycle_time]+RNA_level[recycle_age][recycle_time]; 
                total_RNA_activity[recycle_time]=total_RNA_activity[recycle_time]+RNA_activity[recycle_age][recycle_time];
                recycle_age=recycle_age+1;  
            }   
            cout<<total_RNA_level[recycle_time]<<", ";  
            recycle_time=recycle_time+1;   
        }  
        cout<<endl;  
        cout<<"Total RNA activity: "<<endl;     
        recycle_time=1;  
        cout<<total_RNA_activity[0]<<", ";            
        while (recycle_time<=time_interval)        
        {
            cout<<total_RNA_activity[recycle_time]<<", ";  
            recycle_time=recycle_time+1;   
        }  
        return 0;
        }

/////////////////////////////////////////////////////////////////////////////////////////////////////////////////////////////////////////////////////////////////////////////////////////


//C++ code for Fig 2D (Fig 2. Cycles in RNA level fluctuations--(D) RNA level fluctuations with cycle length shorter than that in Fig 2B, resulting from decreased RNA survival rates. )
//DRA is set to 50. If TRA<DRA, then RNA level at age 0=100; otherwise, RNA level at age 0=0. The survival rate has a parabolic trend, i.e., the type C RNA survival rate is shown in S2 Table. The RNA activity coefficient of each RNA age is 1, i.e., the type A RNA activity coefficient in S2 Table.
#include <iostream>
using namespace std;
int main ( )
       {
        int age=11, time_interval=50; 
        float RNA_level[age][time_interval]; 
        RNA_level[0][0]=0;RNA_level[1][0]=0; RNA_level[2][0]=0;RNA_level[3][0]=0;RNA_level[4][0]=0;RNA_level[5][0]=0;RNA_level[6][0]=0;RNA_level[7][0]=0;RNA_level[8][0]=0;RNA_level[9][0]=0;RNA_level[10][0]=0; 
        float RNA_activity[age][time_interval]; 
        RNA_activity[0][0]=0;RNA_activity[1][0]=0;RNA_activity[2][0]=0;RNA_activity[3][0]=0;RNA_activity[4][0]=0;RNA_activity[5][0]=0;RNA_activity[6][0]=0;RNA_activity[7][0]=0;RNA_activity[8][0]=0;RNA_activity[9][0]=0;RNA_activity[10][0]=0; 
        float total_RNA_level[time_interval]; 
        total_RNA_level[0]=0;  
        float total_RNA_activity[time_interval]; 
        total_RNA_activity[0]=0;  
        float RNA_survival[age]; 
        RNA_survival[0]=0.1;RNA_survival[1]=0.2;RNA_survival[2]=0.4;RNA_survival[3]=0.6;RNA_survival[4]=0.8;RNA_survival[5]=1;RNA_survival[6]=0.8;RNA_survival[7]=0.6;RNA_survival[8]=0.4;RNA_survival[9]=0.2;RNA_survival[10]=0; 
        float RNA_activity_coefficient[age]; 
        RNA_activity_coefficient[0]=1;RNA_activity_coefficient[1]=1;RNA_activity_coefficient[2]=1;RNA_activity_coefficient[3]=1;RNA_activity_coefficient[4]=1;RNA_activity_coefficient[5]=1;RNA_activity_coefficient[6]=1;RNA_activity_coefficient[7]=1;RNA_activity_coefficient[8]=1;RNA_activity_coefficient[9]=1;RNA_activity_coefficient[10]=1; 
        float transcription=100, require_RNA_activity;  
        cout<<"require_RNA_activity=";  
        cin>>require_RNA_activity;           
        cout<<"Total RNA level: "<<endl;     
        cout<<total_RNA_level[0]<<", ";            
        int recycle_time=1, recycle_age;  
        while (recycle_time<=time_interval)        
        {
            recycle_age=0;   
            total_RNA_level[recycle_time]=0; 
            total_RNA_activity[recycle_time]=0; 
            while (recycle_age<age)   
            {
                if (recycle_age==0) {if (total_RNA_activity[recycle_time-1]<require_RNA_activity) RNA_level[recycle_age][recycle_time]=transcription; else RNA_level[recycle_age][recycle_time]=0;} 
                else RNA_level[recycle_age][recycle_time]=RNA_level[recycle_age-1][recycle_time-1]*RNA_survival[recycle_age];   
                RNA_activity[recycle_age][recycle_time]=RNA_level[recycle_age][recycle_time]*RNA_activity_coefficient[recycle_age];   
                total_RNA_level[recycle_time]=total_RNA_level[recycle_time]+RNA_level[recycle_age][recycle_time]; 
                total_RNA_activity[recycle_time]=total_RNA_activity[recycle_time]+RNA_activity[recycle_age][recycle_time]; 
                recycle_age=recycle_age+1;  
            }   
            cout<<total_RNA_level[recycle_time]<<", ";  
            recycle_time=recycle_time+1;   
        }  
        cout<<endl;  
        cout<<"Total RNA activity: "<<endl;     
        recycle_time=1;  
        cout<<total_RNA_activity[0]<<", ";            
        while (recycle_time<=time_interval)        
        {
            cout<<total_RNA_activity[recycle_time]<<", ";  
            recycle_time=recycle_time+1;   
        }  
        return 0;
        }

/////////////////////////////////////////////////////////////////////////////////////////////////////////////////////////////////////////////////////////////////////////////////////////


//C++ code for Fig 2E (Fig 2. Cycles in RNA level fluctuations--(E) Differences between TR with a DRA of 50 and TR with a DRA of 80.)
//If TRA<DRA, then RNA level at age 0=100; otherwise, RNA level at age 0=0. The survival rate decreases at older RNA ages, i.e., the type B RNA survival rate is shown in S2 Table. The RNA activity coefficient of each RNA age is 1, i.e., the type A RNA activity coefficient in S2 Table.
#include <iostream>
using namespace std;
int main ( )
       {
        int age=11, time_interval=50; 
        float RNA_level[age][time_interval]; 
        RNA_level[0][0]=0;RNA_level[1][0]=0; RNA_level[2][0]=0;RNA_level[3][0]=0;RNA_level[4][0]=0;RNA_level[5][0]=0;RNA_level[6][0]=0;RNA_level[7][0]=0;RNA_level[8][0]=0;RNA_level[9][0]=0;RNA_level[10][0]=0; 
        float RNA_activity[age][time_interval]; 
        RNA_activity[0][0]=0;RNA_activity[1][0]=0;RNA_activity[2][0]=0;RNA_activity[3][0]=0;RNA_activity[4][0]=0;RNA_activity[5][0]=0;RNA_activity[6][0]=0;RNA_activity[7][0]=0;RNA_activity[8][0]=0;RNA_activity[9][0]=0;RNA_activity[10][0]=0; 
        float total_RNA_level_50[time_interval], total_RNA_level_80[time_interval]; 
        total_RNA_level_50[0]=0, total_RNA_level_80[0]=0;
        float total_RNA_activity[time_interval]; 
        total_RNA_activity[0]=0;  
        float RNA_survival[age]; 
        RNA_survival[0]=1;RNA_survival[1]=0.9;RNA_survival[2]=0.8;RNA_survival[3]=0.7;RNA_survival[4]=0.6;RNA_survival[5]=0.5;RNA_survival[6]=0.4;RNA_survival[7]=0.3;RNA_survival[8]=0.2;RNA_survival[9]=0.1;RNA_survival[10]=0; 
        float RNA_activity_coefficient[age]; 
        RNA_activity_coefficient[0]=1;RNA_activity_coefficient[1]=1;RNA_activity_coefficient[2]=1;RNA_activity_coefficient[3]=1;RNA_activity_coefficient[4]=1;RNA_activity_coefficient[5]=1;RNA_activity_coefficient[6]=1;RNA_activity_coefficient[7]=1;RNA_activity_coefficient[8]=1;RNA_activity_coefficient[9]=1;RNA_activity_coefficient[10]=1; 
        float transcription=100, require_RNA_activity;  
        int recycle_time, recycle_age;  

        require_RNA_activity=50;           
        recycle_time=1;  
        total_RNA_activity[0]=0;  
        while (recycle_time<=time_interval)        
        {
            recycle_age=0;   
            total_RNA_level_50[recycle_time]=0; 
            total_RNA_activity[recycle_time]=0; 
            while (recycle_age<age)   
            {
                if (recycle_age==0) {if (total_RNA_activity[recycle_time-1]<require_RNA_activity) RNA_level[recycle_age][recycle_time]=transcription; else RNA_level[recycle_age][recycle_time]=0;} 
                else RNA_level[recycle_age][recycle_time]=RNA_level[recycle_age-1][recycle_time-1]*RNA_survival[recycle_age];   
                RNA_activity[recycle_age][recycle_time]=RNA_level[recycle_age][recycle_time]*RNA_activity_coefficient[recycle_age];   
                total_RNA_level_50[recycle_time]=total_RNA_level_50[recycle_time]+RNA_level[recycle_age][recycle_time]; 
                total_RNA_activity[recycle_time]=total_RNA_activity[recycle_time]+RNA_activity[recycle_age][recycle_time]; 
                recycle_age=recycle_age+1;  
            }   
            recycle_time=recycle_time+1;   
        }  
        cout<<endl;  
        
        require_RNA_activity=80;           
        RNA_level[0][0]=0;RNA_level[1][0]=0; RNA_level[2][0]=0;RNA_level[3][0]=0;RNA_level[4][0]=0;RNA_level[5][0]=0;RNA_level[6][0]=0;RNA_level[7][0]=0;RNA_level[8][0]=0;RNA_level[9][0]=0;RNA_level[10][0]=0; 
        recycle_time=1;  
        total_RNA_activity[0]=0;  
        while (recycle_time<=time_interval)        
        {
            recycle_age=0;   
            total_RNA_level_80[recycle_time]=0; 
            total_RNA_activity[recycle_time]=0; 
            while (recycle_age<age)   
            {
                if (recycle_age==0) {if (total_RNA_activity[recycle_time-1]<require_RNA_activity) RNA_level[recycle_age][recycle_time]=transcription; else RNA_level[recycle_age][recycle_time]=0;} 
                else RNA_level[recycle_age][recycle_time]=RNA_level[recycle_age-1][recycle_time-1]*RNA_survival[recycle_age];   
                RNA_activity[recycle_age][recycle_time]=RNA_level[recycle_age][recycle_time]*RNA_activity_coefficient[recycle_age];   
                total_RNA_level_80[recycle_time]=total_RNA_level_80[recycle_time]+RNA_level[recycle_age][recycle_time]; 
                total_RNA_activity[recycle_time]=total_RNA_activity[recycle_time]+RNA_activity[recycle_age][recycle_time]; 
                recycle_age=recycle_age+1;  
            }   
            recycle_time=recycle_time+1;   
        }  
        cout<<endl;  

        cout<<"Total RNA level_80: "<<endl;     
        recycle_time=1;  
        cout<<total_RNA_level_80[0]<<", ";            
        while (recycle_time<=time_interval)        
        {
            cout<<total_RNA_level_80[recycle_time]<<", ";  
            recycle_time=recycle_time+1;   
        }  
        cout<<endl;  
        cout<<endl;  
        
        cout<<"Total RNA level_50: "<<endl;     
        recycle_time=1;  
        cout<<total_RNA_level_50[0]<<", ";            
        while (recycle_time<=time_interval)        
        {
            cout<<total_RNA_level_50[recycle_time]<<", ";  
            recycle_time=recycle_time+1;   
        }  
        cout<<endl;  
        cout<<endl;  
        
        cout<<"Total RNA level_80 - Total RNA level_50: "<<endl;     
        recycle_time=1;  
        cout<<total_RNA_level_80[0]-total_RNA_level_50[0]<<", ";            
        while (recycle_time<=time_interval)        
        {
            cout<<total_RNA_level_80[recycle_time]-total_RNA_level_50[recycle_time]<<", ";  
            recycle_time=recycle_time+1;   
        }  

        return 0;
        }

/////////////////////////////////////////////////////////////////////////////////////////////////////////////////////////////////////////////////////////////////////////////////////////


//C++ code for Fig 3B (Fig 3. Environmental variations influencing RNA level fluctuations--(B) Differences in the cycle lengths of TR and DRA.)
//DRA is rotated between 50 for 5 RNA ages and 150 for 5 RNA ages. If TRA<DRA, then RNA level at age 0=100; otherwise, RNA level at age 0=0. The survival rate decreases at older RNA ages, i.e., the type B RNA survival rate is shown in S2 Table. The RNA activity coefficient of each RNA age is 1, i.e., the type A RNA activity coefficient in S2 Table.
#include <iostream>
using namespace std;
int main ( )
       {
        int age=11, time_interval=100; 
        int min_require_RNA_activity, max_require_RNA_activity, cycle_length_of_require_RNA_activity, changing_time_of_require_RNA_activity; 
        cout<<"min_require_RNA_activity="; 
        cin>>min_require_RNA_activity; 
        cout<<"max_require_RNA_activity="; 
        cin>>max_require_RNA_activity; 
        cout<<"cycle_length_of_require_RNA_activity="; 
        cin>>cycle_length_of_require_RNA_activity; 
        cout<<"changing_time_of_require_RNA_activity="; 
        cin>>changing_time_of_require_RNA_activity; 
        float require_RNA_activity[time_interval]; 
        int recycle_time=0;
        while (recycle_time<=time_interval)        
        {
            if (recycle_time%cycle_length_of_require_RNA_activity<changing_time_of_require_RNA_activity) require_RNA_activity[recycle_time]=max_require_RNA_activity;  
            else require_RNA_activity[recycle_time]=min_require_RNA_activity;  
            recycle_time=recycle_time+1;   
        }  
        float RNA_level[age][time_interval]; 
        RNA_level[0][0]=0;RNA_level[1][0]=0; RNA_level[2][0]=0;RNA_level[3][0]=0;RNA_level[4][0]=0;RNA_level[5][0]=0;RNA_level[6][0]=0;RNA_level[7][0]=0;RNA_level[8][0]=0;RNA_level[9][0]=0;RNA_level[10][0]=0; 
        float RNA_activity[age][time_interval]; 
        RNA_activity[0][0]=0;RNA_activity[1][0]=0;RNA_activity[2][0]=0;RNA_activity[3][0]=0;RNA_activity[4][0]=0;RNA_activity[5][0]=0;RNA_activity[6][0]=0;RNA_activity[7][0]=0;RNA_activity[8][0]=0;RNA_activity[9][0]=0;RNA_activity[10][0]=0; 
        float total_RNA_level[time_interval]; 
        total_RNA_level[0]=0;  
        float total_RNA_activity[time_interval]; 
        total_RNA_activity[0]=0;  
        float RNA_survival[age]; 
        RNA_survival[0]=1;RNA_survival[1]=0.9;RNA_survival[2]=0.8;RNA_survival[3]=0.7;RNA_survival[4]=0.6;RNA_survival[5]=0.5;RNA_survival[6]=0.4;RNA_survival[7]=0.3;RNA_survival[8]=0.2;RNA_survival[9]=0.1;RNA_survival[10]=0; 
        float RNA_activity_coefficient[age]; 
        RNA_activity_coefficient[0]=1;RNA_activity_coefficient[1]=1;RNA_activity_coefficient[2]=1;RNA_activity_coefficient[3]=1;RNA_activity_coefficient[4]=1;RNA_activity_coefficient[5]=1;RNA_activity_coefficient[6]=1;RNA_activity_coefficient[7]=1;RNA_activity_coefficient[8]=1;RNA_activity_coefficient[9]=1;RNA_activity_coefficient[10]=1; 
        float transcription=100;  
        int recycle_age;  
        cout<<"Total RNA level: "<<endl;     
        cout<<total_RNA_level[0]<<", ";            
        recycle_time=1; 
        while (recycle_time<=time_interval)        
        {
            recycle_age=0;   
            total_RNA_level[recycle_time]=0; 
            total_RNA_activity[recycle_time]=0; 
            while (recycle_age<age)   
            {
                if (recycle_age==0) {if (total_RNA_activity[recycle_time-1]<require_RNA_activity[recycle_time]) RNA_level[recycle_age][recycle_time]=transcription; else RNA_level[recycle_age][recycle_time]=0;} 
                else RNA_level[recycle_age][recycle_time]=RNA_level[recycle_age-1][recycle_time-1]*RNA_survival[recycle_age];   
                RNA_activity[recycle_age][recycle_time]=RNA_level[recycle_age][recycle_time]*RNA_activity_coefficient[recycle_age];   
                total_RNA_level[recycle_time]=total_RNA_level[recycle_time]+RNA_level[recycle_age][recycle_time]; 
                total_RNA_activity[recycle_time]=total_RNA_activity[recycle_time]+RNA_activity[recycle_age][recycle_time]; 
                recycle_age=recycle_age+1; 
            }   
            cout<<total_RNA_level[recycle_time]<<", ";  
            recycle_time=recycle_time+1;   
        }  
        cout<<endl;  
        cout<<"Total RNA activity: "<<endl;     
        recycle_time=1;  
        cout<<total_RNA_activity[0]<<", ";            
        while (recycle_time<=time_interval)        
        {
            cout<<total_RNA_activity[recycle_time]<<", ";  
            recycle_time=recycle_time+1;   
        }  
        cout<<endl;  
        cout<<"require RNA activity: "<<endl;     
        recycle_time=0;  
        while (recycle_time<=time_interval)        
        {
            cout<<require_RNA_activity[recycle_time]<<", ";  
            recycle_time=recycle_time+1;   
        }  
        return 0;
        }

/////////////////////////////////////////////////////////////////////////////////////////////////////////////////////////////////////////////////////////////////////////////////////////


//C++ code for Fig 3C (Fig 3. Environmental variations influencing RNA level fluctuations--(C) Similarity in the cycle lengths of TR and DRA, with local sub-cycles within the global cycles. )
//DRA is rotated between 50 for 25 RNA ages and 150 for 25 RNA ages. If TRA<DRA, then RNA level at age 0=100; otherwise, RNA level at age 0=0. The survival rate decreases at older RNA ages, i.e., the type B RNA survival rate is shown in S2 Table. The RNA activity coefficient of each RNA age is 1, i.e., the type A RNA activity coefficient in S2 Table.
#include <iostream>
using namespace std;
int main ( )
       {
        int age=11, time_interval=200; 
        int min_require_RNA_activity, max_require_RNA_activity, cycle_length_of_require_RNA_activity, changing_time_of_require_RNA_activity; 
        cout<<"min_require_RNA_activity="; 
        cin>>min_require_RNA_activity; 
        cout<<"max_require_RNA_activity="; 
        cin>>max_require_RNA_activity; 
        cout<<"cycle_length_of_require_RNA_activity="; 
        cin>>cycle_length_of_require_RNA_activity; 
        cout<<"changing_time_of_require_RNA_activity="; 
        cin>>changing_time_of_require_RNA_activity; 
        float require_RNA_activity[time_interval]; 
        int recycle_time=0; 
        while (recycle_time<=time_interval)        
        {
            if (recycle_time%cycle_length_of_require_RNA_activity<changing_time_of_require_RNA_activity) require_RNA_activity[recycle_time]=max_require_RNA_activity;  
            else require_RNA_activity[recycle_time]=min_require_RNA_activity;  
            recycle_time=recycle_time+1;   
        }  
        float RNA_level[age][time_interval]; 
        RNA_level[0][0]=0;RNA_level[1][0]=0; RNA_level[2][0]=0;RNA_level[3][0]=0;RNA_level[4][0]=0;RNA_level[5][0]=0;RNA_level[6][0]=0;RNA_level[7][0]=0;RNA_level[8][0]=0;RNA_level[9][0]=0;RNA_level[10][0]=0;
        float RNA_activity[age][time_interval]; 
        RNA_activity[0][0]=0;RNA_activity[1][0]=0;RNA_activity[2][0]=0;RNA_activity[3][0]=0;RNA_activity[4][0]=0;RNA_activity[5][0]=0;RNA_activity[6][0]=0;RNA_activity[7][0]=0;RNA_activity[8][0]=0;RNA_activity[9][0]=0;RNA_activity[10][0]=0; 
        float total_RNA_level[time_interval]; 
        total_RNA_level[0]=0;  
        float total_RNA_activity[time_interval]; 
        total_RNA_activity[0]=0;  
        float RNA_survival[age]; 
        RNA_survival[0]=1;RNA_survival[1]=0.9;RNA_survival[2]=0.8;RNA_survival[3]=0.7;RNA_survival[4]=0.6;RNA_survival[5]=0.5;RNA_survival[6]=0.4;RNA_survival[7]=0.3;RNA_survival[8]=0.2;RNA_survival[9]=0.1;RNA_survival[10]=0; 
        float RNA_activity_coefficient[age]; 
        RNA_activity_coefficient[0]=1;RNA_activity_coefficient[1]=1;RNA_activity_coefficient[2]=1;RNA_activity_coefficient[3]=1;RNA_activity_coefficient[4]=1;RNA_activity_coefficient[5]=1;RNA_activity_coefficient[6]=1;RNA_activity_coefficient[7]=1;RNA_activity_coefficient[8]=1;RNA_activity_coefficient[9]=1;RNA_activity_coefficient[10]=1; 
        float transcription=100;  
        int recycle_age;  
        cout<<"Total RNA level: "<<endl;     
        cout<<total_RNA_level[0]<<", ";            
        recycle_time=1; 
        while (recycle_time<=time_interval)        
        {
            recycle_age=0;   
            total_RNA_level[recycle_time]=0; 
            total_RNA_activity[recycle_time]=0; 
            while (recycle_age<age)   
            {
                if (recycle_age==0) {if (total_RNA_activity[recycle_time-1]<require_RNA_activity[recycle_time]) RNA_level[recycle_age][recycle_time]=transcription; else RNA_level[recycle_age][recycle_time]=0;} 
                else RNA_level[recycle_age][recycle_time]=RNA_level[recycle_age-1][recycle_time-1]*RNA_survival[recycle_age];   
                RNA_activity[recycle_age][recycle_time]=RNA_level[recycle_age][recycle_time]*RNA_activity_coefficient[recycle_age];   
                total_RNA_level[recycle_time]=total_RNA_level[recycle_time]+RNA_level[recycle_age][recycle_time]; 
                total_RNA_activity[recycle_time]=total_RNA_activity[recycle_time]+RNA_activity[recycle_age][recycle_time]; 
                recycle_age=recycle_age+1;  
            }   
            cout<<total_RNA_level[recycle_time]<<", ";  
            recycle_time=recycle_time+1;   
        }  
        cout<<endl;  
        cout<<"Total RNA activity: "<<endl;    
        recycle_time=1;  
        cout<<total_RNA_activity[0]<<", ";            
        while (recycle_time<=time_interval)       
        {
            cout<<total_RNA_activity[recycle_time]<<", ";  
            recycle_time=recycle_time+1;   
        }  
        cout<<endl;  
        cout<<"require RNA activity: "<<endl;     
        recycle_time=0;  
        while (recycle_time<=time_interval)        
        {
            cout<<require_RNA_activity[recycle_time]<<", ";  
            recycle_time=recycle_time+1;   
        }  
        return 0;
        }

/////////////////////////////////////////////////////////////////////////////////////////////////////////////////////////////////////////////////////////////////////////////////////////


//C++ code for Fig 3D (Fig 3. Environmental variations influencing RNA level fluctuations--d. Aperiodic DRA.)
//DRA is a logistic function: DRA=400/(1+e^(4-0.2×time)). If TRA<DRA, then RNA level at age 0=100; otherwise, RNA level at age 0=0. The survival rate decreases at older RNA ages, i.e., the type B RNA survival rate is shown in S2 Table. The RNA activity coefficient of each RNA age is 1, i.e., the type A RNA activity coefficient in S2 Table.
#include <iostream>
#include <math.h>
using namespace std;
int main ( )
       {
        int age=11, time_interval=50; 
        float require_RNA_activity[time_interval]; 
        int recycle_time=0; 
        while (recycle_time<=time_interval)        
        {
            require_RNA_activity[recycle_time]=400/(1+exp(4-0.2*recycle_time));
            recycle_time=recycle_time+1;   
        }  
        float RNA_level[age][time_interval]; 
        RNA_level[0][0]=0;RNA_level[1][0]=0; RNA_level[2][0]=0;RNA_level[3][0]=0;RNA_level[4][0]=0;RNA_level[5][0]=0;RNA_level[6][0]=0;RNA_level[7][0]=0;RNA_level[8][0]=0;RNA_level[9][0]=0;RNA_level[10][0]=0; 
        float RNA_activity[age][time_interval]; 
        RNA_activity[0][0]=0;RNA_activity[1][0]=0;RNA_activity[2][0]=0;RNA_activity[3][0]=0;RNA_activity[4][0]=0;RNA_activity[5][0]=0;RNA_activity[6][0]=0;RNA_activity[7][0]=0;RNA_activity[8][0]=0;RNA_activity[9][0]=0;RNA_activity[10][0]=0; 
        float total_RNA_level[time_interval]; 
        total_RNA_level[0]=0;  
        float total_RNA_activity[time_interval]; 
        total_RNA_activity[0]=0;  
        float RNA_survival[age]; 
        RNA_survival[0]=1;RNA_survival[1]=0.9;RNA_survival[2]=0.8;RNA_survival[3]=0.7;RNA_survival[4]=0.6;RNA_survival[5]=0.5;RNA_survival[6]=0.4;RNA_survival[7]=0.3;RNA_survival[8]=0.2;RNA_survival[9]=0.1;RNA_survival[10]=0; 
        float RNA_activity_coefficient[age]; 
        RNA_activity_coefficient[0]=1;RNA_activity_coefficient[1]=1;RNA_activity_coefficient[2]=1;RNA_activity_coefficient[3]=1;RNA_activity_coefficient[4]=1;RNA_activity_coefficient[5]=1;RNA_activity_coefficient[6]=1;RNA_activity_coefficient[7]=1;RNA_activity_coefficient[8]=1;RNA_activity_coefficient[9]=1;RNA_activity_coefficient[10]=1; 
        float transcription=100;  
        int recycle_age;  
        recycle_time=1; 
        while (recycle_time<=time_interval)      
        {
            recycle_age=0;  
            total_RNA_level[recycle_time]=0; 
            total_RNA_activity[recycle_time]=0; 
            while (recycle_age<age)   
            {
                if (recycle_age==0) {if (total_RNA_activity[recycle_time-1]<require_RNA_activity[recycle_time]) RNA_level[recycle_age][recycle_time]=transcription; else RNA_level[recycle_age][recycle_time]=0;} 
                else RNA_level[recycle_age][recycle_time]=RNA_level[recycle_age-1][recycle_time-1]*RNA_survival[recycle_age];   
                RNA_activity[recycle_age][recycle_time]=RNA_level[recycle_age][recycle_time]*RNA_activity_coefficient[recycle_age];  
                total_RNA_level[recycle_time]=total_RNA_level[recycle_time]+RNA_level[recycle_age][recycle_time]; 
                total_RNA_activity[recycle_time]=total_RNA_activity[recycle_time]+RNA_activity[recycle_age][recycle_time]; 
                recycle_age=recycle_age+1;  
            }   
            recycle_time=recycle_time+1;  
        }  
        cout<<endl;  
        
        cout<<"Total RNA level: "<<endl;     
        recycle_time=0;  
        while (recycle_time<=time_interval)   
        {
            cout<<total_RNA_level[recycle_time]<<", ";  
            recycle_time=recycle_time+1; 
        } 
        cout<<endl;  
        cout<<endl; 

        cout<<"Total RNA activity: "<<endl;   
        recycle_time=0; 
        while (recycle_time<=time_interval)    
        {
            cout<<total_RNA_activity[recycle_time]<<", ";  
            recycle_time=recycle_time+1;  
        } 
        cout<<endl;  
        cout<<endl; 

        cout<<"Require RNA activity: "<<endl;  
        recycle_time=0;  
        while (recycle_time<=time_interval)   
        {
            cout<<require_RNA_activity[recycle_time]<<", ";  
            recycle_time=recycle_time+1;   
        } 
        return 0;
        }

/////////////////////////////////////////////////////////////////////////////////////////////////////////////////////////////////////////////////////////////////////////////////////////


//C++ code for Fig 4B  (Fig 4. Stable RNA levels--(B) Transcription is unregulated.)
//DRA is 50. The level of transcripts at age 0 is 100 per transcript during the whole experiment. The survival rate decreases at older RNA ages, i.e., the type B RNA survival rate is shown in S2 Table. The RNA activity coefficient of each RNA age is 1, i.e., the type A RNA activity coefficient in S2 Table.
#include <iostream>
using namespace std;
int main ( )
       {
        int age=11, time_interval=50; 
        float RNA_level[age][time_interval]; 
        RNA_level[0][0]=0;RNA_level[1][0]=0; RNA_level[2][0]=0;RNA_level[3][0]=0;RNA_level[4][0]=0;RNA_level[5][0]=0;RNA_level[6][0]=0;RNA_level[7][0]=0;RNA_level[8][0]=0;RNA_level[9][0]=0;RNA_level[10][0]=0; 
        float RNA_activity[age][time_interval]; 
        RNA_activity[0][0]=0;RNA_activity[1][0]=0;RNA_activity[2][0]=0;RNA_activity[3][0]=0;RNA_activity[4][0]=0;RNA_activity[5][0]=0;RNA_activity[6][0]=0;RNA_activity[7][0]=0;RNA_activity[8][0]=0;RNA_activity[9][0]=0;RNA_activity[10][0]=0; 
        float total_RNA_level[time_interval]; 
        total_RNA_level[0]=0;  
        float total_RNA_activity[time_interval]; 
        total_RNA_activity[0]=0; 
        float RNA_survival[age]; 
        RNA_survival[0]=1;RNA_survival[1]=0.9;RNA_survival[2]=0.8;RNA_survival[3]=0.7;RNA_survival[4]=0.6;RNA_survival[5]=0.5;RNA_survival[6]=0.4;RNA_survival[7]=0.3;RNA_survival[8]=0.2;RNA_survival[9]=0.1;RNA_survival[10]=0; 
        float RNA_activity_coefficient[age]; 
        RNA_activity_coefficient[0]=1;RNA_activity_coefficient[1]=1;RNA_activity_coefficient[2]=1;RNA_activity_coefficient[3]=1;RNA_activity_coefficient[4]=1;RNA_activity_coefficient[5]=1;RNA_activity_coefficient[6]=1;RNA_activity_coefficient[7]=1;RNA_activity_coefficient[8]=1;RNA_activity_coefficient[9]=1;RNA_activity_coefficient[10]=1; 
        float transcription=100, require_RNA_activity; 
        int recycle_time=1, recycle_age;  
        cout<<"require_RNA_activity=";  
        cin>>require_RNA_activity;     
        cout<<"Total RNA level: "<<endl;  
        cout<<total_RNA_level[0]<<", ";            
        while (recycle_time<=time_interval)      
        {
            recycle_age=0;   
            total_RNA_level[recycle_time]=0; 
            total_RNA_activity[recycle_time]=0; 
            while (recycle_age<age)  
            {
                if (recycle_age==0) RNA_level[recycle_age][recycle_time]=transcription; 
                else RNA_level[recycle_age][recycle_time]=RNA_level[recycle_age-1][recycle_time-1]*RNA_survival[recycle_age];   
                RNA_activity[recycle_age][recycle_time]=RNA_level[recycle_age][recycle_time]*RNA_activity_coefficient[recycle_age];   
                total_RNA_level[recycle_time]=total_RNA_level[recycle_time]+RNA_level[recycle_age][recycle_time]; 
                total_RNA_activity[recycle_time]=total_RNA_activity[recycle_time]+RNA_activity[recycle_age][recycle_time]; 
                recycle_age=recycle_age+1;  
            }  
            cout<<total_RNA_level[recycle_time]<<", ";  
            recycle_time=recycle_time+1;  
        }  
        cout<<endl;  
        cout<<"Total RNA activity: "<<endl;    
        recycle_time=1;  
        cout<<total_RNA_activity[0]<<", ";      
        while (recycle_time<=time_interval)   
        {
            cout<<total_RNA_activity[recycle_time]<<", ";  
            recycle_time=recycle_time+1;  
        } 
        return 0;
        }

/////////////////////////////////////////////////////////////////////////////////////////////////////////////////////////////////////////////////////////////////////////////////////////


//C++ code for Fig 4C (Fig 4. Stable RNA levels--(C) TRA that is too low.)
//DAR is 150. If TRA<DRA, then RNA level at age 0=100; otherwise, RNA level at age 0=0. The survival rate decreases at older RNA ages, i.e., the type B RNA survival rate is shown in S2 Table. The RNA activity coefficient has a parabolic trend, i.e., the type C RNA activity coefficients in S2 Table.
#include <iostream>
using namespace std;
int main ( )
       {
        int age=11, time_interval=50; 
        float RNA_level[age][time_interval]; 
        RNA_level[0][0]=0;RNA_level[1][0]=0; RNA_level[2][0]=0;RNA_level[3][0]=0;RNA_level[4][0]=0;RNA_level[5][0]=0;RNA_level[6][0]=0;RNA_level[7][0]=0;RNA_level[8][0]=0;RNA_level[9][0]=0;RNA_level[10][0]=0; 
        float RNA_activity[age][time_interval]; 
        RNA_activity[0][0]=0;RNA_activity[1][0]=0;RNA_activity[2][0]=0;RNA_activity[3][0]=0;RNA_activity[4][0]=0;RNA_activity[5][0]=0;RNA_activity[6][0]=0;RNA_activity[7][0]=0;RNA_activity[8][0]=0;RNA_activity[9][0]=0;RNA_activity[10][0]=0; 
        float total_RNA_level[time_interval]; 
        total_RNA_level[0]=0; 
        float total_RNA_activity[time_interval]; 
        total_RNA_activity[0]=0; 
        float RNA_survival[age];
        RNA_survival[0]=1;RNA_survival[1]=0.9;RNA_survival[2]=0.8;RNA_survival[3]=0.7;RNA_survival[4]=0.6;RNA_survival[5]=0.5;RNA_survival[6]=0.4;RNA_survival[7]=0.3;RNA_survival[8]=0.2;RNA_survival[9]=0.1;RNA_survival[10]=0; 
        float RNA_activity_coefficient[age]; 
        RNA_activity_coefficient[0]=0;RNA_activity_coefficient[1]=0.2;RNA_activity_coefficient[2]=0.4;RNA_activity_coefficient[3]=0.6;RNA_activity_coefficient[4]=0.8;RNA_activity_coefficient[5]=1;RNA_activity_coefficient[6]=0.8;RNA_activity_coefficient[7]=0.6;RNA_activity_coefficient[8]=0.4;RNA_activity_coefficient[9]=0.2;RNA_activity_coefficient[10]=0; 
        float transcription=100, require_RNA_activity; 
        cout<<"require_RNA_activity="; 
        cin>>require_RNA_activity; 
        cout<<"Total RNA level: "<<endl;  
        cout<<total_RNA_level[0]<<", ";       
        int recycle_time=1, recycle_age;  
        while (recycle_time<=time_interval)   
        {
            recycle_age=0; 
            total_RNA_level[recycle_time]=0; 
            total_RNA_activity[recycle_time]=0; 
            while (recycle_age<age) 
            {
                if (recycle_age==0) {if (total_RNA_activity[recycle_time-1]<require_RNA_activity) RNA_level[recycle_age][recycle_time]=transcription; else RNA_level[recycle_age][recycle_time]=0;} 
                else RNA_level[recycle_age][recycle_time]=RNA_level[recycle_age-1][recycle_time-1]*RNA_survival[recycle_age];   
                RNA_activity[recycle_age][recycle_time]=RNA_level[recycle_age][recycle_time]*RNA_activity_coefficient[recycle_age];   
                total_RNA_level[recycle_time]=total_RNA_level[recycle_time]+RNA_level[recycle_age][recycle_time]; 
                total_RNA_activity[recycle_time]=total_RNA_activity[recycle_time]+RNA_activity[recycle_age][recycle_time]; 
                recycle_age=recycle_age+1;  
            }  
            cout<<total_RNA_level[recycle_time]<<", ";  
            recycle_time=recycle_time+1; 
        } 
        cout<<endl;  
        cout<<"Total RNA activity: "<<endl;     
        recycle_time=1;  
        cout<<total_RNA_activity[0]<<", ";        
        while (recycle_time<=time_interval) 
        {
            cout<<total_RNA_activity[recycle_time]<<", ";  
            recycle_time=recycle_time+1; 
        }  
        return 0;
        }

/////////////////////////////////////////////////////////////////////////////////////////////////////////////////////////////////////////////////////////////////////////////////////////


//C++ code for Fig 4D  (Fig 4. Stable RNA levels--(D) DRA that is too high.)
//DRA is 400. If TRA<DRA, then RNA level at age 0=100; otherwise, RNA level at age 0=0. The survival rate decreases at older RNA ages, i.e., the type B RNA survival rate is shown in S2 Table. The RNA activity coefficient of each RNA age is 1, i.e., the type A RNA activity coefficient in S2 Table.
#include <iostream>
using namespace std;
int main ( )
       {
        int age=11, time_interval=50; 
        float RNA_level[age][time_interval]; 
        RNA_level[0][0]=0;RNA_level[1][0]=0; RNA_level[2][0]=0;RNA_level[3][0]=0;RNA_level[4][0]=0;RNA_level[5][0]=0;RNA_level[6][0]=0;RNA_level[7][0]=0;RNA_level[8][0]=0;RNA_level[9][0]=0;RNA_level[10][0]=0; 
        float RNA_activity[age][time_interval]; 
        RNA_activity[0][0]=0;RNA_activity[1][0]=0;RNA_activity[2][0]=0;RNA_activity[3][0]=0;RNA_activity[4][0]=0;RNA_activity[5][0]=0;RNA_activity[6][0]=0;RNA_activity[7][0]=0;RNA_activity[8][0]=0;RNA_activity[9][0]=0;RNA_activity[10][0]=0; 
        float total_RNA_level[time_interval]; 
        total_RNA_level[0]=0; 
        float total_RNA_activity[time_interval]; 
        total_RNA_activity[0]=0;  
        float RNA_survival[age]; 
        RNA_survival[0]=1;RNA_survival[1]=0.9;RNA_survival[2]=0.8;RNA_survival[3]=0.7;RNA_survival[4]=0.6;RNA_survival[5]=0.5;RNA_survival[6]=0.4;RNA_survival[7]=0.3;RNA_survival[8]=0.2;RNA_survival[9]=0.1;RNA_survival[10]=0; 
        float RNA_activity_coefficient[age];
        RNA_activity_coefficient[0]=1;RNA_activity_coefficient[1]=1;RNA_activity_coefficient[2]=1;RNA_activity_coefficient[3]=1;RNA_activity_coefficient[4]=1;RNA_activity_coefficient[5]=1;RNA_activity_coefficient[6]=1;RNA_activity_coefficient[7]=1;RNA_activity_coefficient[8]=1;RNA_activity_coefficient[9]=1;RNA_activity_coefficient[10]=1; 
        float transcription=100, require_RNA_activity; 
        cout<<"require_RNA_activity=";  
        cin>>require_RNA_activity;  
        cout<<"Total RNA level: "<<endl; 
        cout<<total_RNA_level[0]<<", ";   
        int recycle_time=1, recycle_age; 
        while (recycle_time<=time_interval) 
        {
            recycle_age=0; 
            total_RNA_level[recycle_time]=0; 
            total_RNA_activity[recycle_time]=0; 
            while (recycle_age<age) 
            {
                if (recycle_age==0) {if (total_RNA_activity[recycle_time-1]<require_RNA_activity) RNA_level[recycle_age][recycle_time]=transcription; else RNA_level[recycle_age][recycle_time]=0;} 
                else RNA_level[recycle_age][recycle_time]=RNA_level[recycle_age-1][recycle_time-1]*RNA_survival[recycle_age];   
                RNA_activity[recycle_age][recycle_time]=RNA_level[recycle_age][recycle_time]*RNA_activity_coefficient[recycle_age];   
                total_RNA_level[recycle_time]=total_RNA_level[recycle_time]+RNA_level[recycle_age][recycle_time]; 
                total_RNA_activity[recycle_time]=total_RNA_activity[recycle_time]+RNA_activity[recycle_age][recycle_time]; 
                recycle_age=recycle_age+1; 
            } 
            cout<<total_RNA_level[recycle_time]<<", ";  
            recycle_time=recycle_time+1;  
        }  
        cout<<endl; 
        cout<<"Total RNA activity: "<<endl;  
        recycle_time=1;
        cout<<total_RNA_activity[0]<<", "; 
        while (recycle_time<=time_interval) 
        {
            cout<<total_RNA_activity[recycle_time]<<", ";  
            recycle_time=recycle_time+1;  
        }
        return 0;
        }

/////////////////////////////////////////////////////////////////////////////////////////////////////////////////////////////////////////////////////////////////////////////////////////


//C++ code for Fig 5A  (Fig 5. Relationship between RNA and protein level fluctuations--(A) Cycling TR and cycling TPro under the condition of cycling DPA)
//DPA rotated between 25 and 75.
#include <iostream>
using namespace std;
int main ( )
       {
        int age=11, time_interval=50; 
        int min_require_protein_activity, max_require_protein_activity, cycle_length_of_require_protein_activity, changing_time_of_require_protein_activity; 
        cout<<"min_require_protein_activity="; 
        cin>>min_require_protein_activity; 
        cout<<"max_require_protein_activity="; 
        cin>>max_require_protein_activity; 
        cout<<"cycle_length_of_require_protein_activity="; 
        cin>>cycle_length_of_require_protein_activity; 
        cout<<"changing_time_of_require_protein_activity="; 
        cin>>changing_time_of_require_protein_activity; 
        float require_protein_activity[time_interval]; 
        int recycle_time=0; 
        while (recycle_time<=time_interval)  
        {
            if (recycle_time%cycle_length_of_require_protein_activity<changing_time_of_require_protein_activity) require_protein_activity[recycle_time]=max_require_protein_activity;  
            else require_protein_activity[recycle_time]=min_require_protein_activity;  
            recycle_time=recycle_time+1;  
        }  
        
        float protein_level[age][time_interval]; 
        protein_level[0][0]=0;protein_level[1][0]=0; protein_level[2][0]=0;protein_level[3][0]=0;protein_level[4][0]=0;protein_level[5][0]=0;protein_level[6][0]=0;protein_level[7][0]=0;protein_level[8][0]=0;protein_level[9][0]=0;protein_level[10][0]=0; 
        float protein_activity[age][time_interval];
        protein_activity[0][0]=0;protein_activity[1][0]=0;protein_activity[2][0]=0;protein_activity[3][0]=0;protein_activity[4][0]=0;protein_activity[5][0]=0;protein_activity[6][0]=0;protein_activity[7][0]=0;protein_activity[8][0]=0;protein_activity[9][0]=0;protein_activity[10][0]=0; 
        float total_protein_level[time_interval];
        total_protein_level[0]=0;  
        float total_protein_activity[time_interval]; 
        total_protein_activity[0]=0; 
        float protein_survival[age]; 
        protein_survival[0]=1;protein_survival[1]=0.9;protein_survival[2]=0.8;protein_survival[3]=0.7;protein_survival[4]=0.6;protein_survival[5]=0.5;protein_survival[6]=0.4;protein_survival[7]=0.3;protein_survival[8]=0.2;protein_survival[9]=0.1;protein_survival[10]=0; 
        float protein_activity_coefficient[age]; 
        protein_activity_coefficient[0]=0;protein_activity_coefficient[1]=0.6;protein_activity_coefficient[2]=0.7;protein_activity_coefficient[3]=0.8;protein_activity_coefficient[4]=0.9;protein_activity_coefficient[5]=1;protein_activity_coefficient[6]=0.9;protein_activity_coefficient[7]=0.8;protein_activity_coefficient[8]=0.7;protein_activity_coefficient[9]=0.6;protein_activity_coefficient[10]=0; 
        float translation=50; 

        float RNA_level[age][time_interval]; 
        RNA_level[0][0]=0;RNA_level[1][0]=0; RNA_level[2][0]=0;RNA_level[3][0]=0;RNA_level[4][0]=0;RNA_level[5][0]=0;RNA_level[6][0]=0;RNA_level[7][0]=0;RNA_level[8][0]=0;RNA_level[9][0]=0;RNA_level[10][0]=0; 
        float RNA_activity[age][time_interval];
        RNA_activity[0][0]=0;RNA_activity[1][0]=0;RNA_activity[2][0]=0;RNA_activity[3][0]=0;RNA_activity[4][0]=0;RNA_activity[5][0]=0;RNA_activity[6][0]=0;RNA_activity[7][0]=0;RNA_activity[8][0]=0;RNA_activity[9][0]=0;RNA_activity[10][0]=0; 
        float total_RNA_level[time_interval]; 
        total_RNA_level[0]=0; 
        float total_RNA_activity[time_interval]; 
        total_RNA_activity[0]=0;  
        float RNA_survival[age]; 
        RNA_survival[0]=1;RNA_survival[1]=0.9;RNA_survival[2]=0.8;RNA_survival[3]=0.7;RNA_survival[4]=0.6;RNA_survival[5]=0.5;RNA_survival[6]=0.4;RNA_survival[7]=0.3;RNA_survival[8]=0.2;RNA_survival[9]=0.1;RNA_survival[10]=0; 
        float RNA_activity_coefficient[age]; 
        RNA_activity_coefficient[0]=0;RNA_activity_coefficient[1]=0.6;RNA_activity_coefficient[2]=0.7;RNA_activity_coefficient[3]=0.8;RNA_activity_coefficient[4]=0.9;RNA_activity_coefficient[5]=1;RNA_activity_coefficient[6]=0.9;RNA_activity_coefficient[7]=0.8;RNA_activity_coefficient[8]=0.7;RNA_activity_coefficient[9]=0.6;RNA_activity_coefficient[10]=0; 
        float transcription=100; 
        float require_RNA_activity[time_interval];  
        require_RNA_activity[0]=0; 
        float require_protein_RNA_coefficient, RNA_to_protein; 

        cout<<"require_protein_RNA_coefficient=";  
        cin>>require_protein_RNA_coefficient; 
        cout<<"RNA_to_protein=";  
        cin>>RNA_to_protein;

        int recycle_age; 
        recycle_time=1;  
        while (recycle_time<=time_interval)  
        {
            recycle_age=0; 
            total_protein_level[recycle_time]=0; 
            total_protein_activity[recycle_time]=0; 
            total_RNA_level[recycle_time]=0;
            total_RNA_activity[recycle_time]=0; 
            while (recycle_age<age) 
            {
                if (recycle_age==0) 
                {
                    if (total_protein_activity[recycle_time-1]>=require_protein_activity[recycle_time-1]) {protein_level[recycle_age][recycle_time]=0; require_RNA_activity[recycle_time]=0;}   
                    else
                    {
                       require_RNA_activity[recycle_time]=(require_protein_activity[recycle_time-1]-total_protein_activity[recycle_time-1])*require_protein_RNA_coefficient;   
                       if (total_RNA_activity[recycle_time-1]>=translation/RNA_to_protein) protein_level[recycle_age][recycle_time]=translation; else protein_level[recycle_age][recycle_time]=total_RNA_activity[recycle_time-1]*RNA_to_protein;
                    }
                 }
                else protein_level[recycle_age][recycle_time]=protein_level[recycle_age-1][recycle_time-1]*protein_survival[recycle_age];   
                protein_activity[recycle_age][recycle_time]=protein_level[recycle_age][recycle_time]*protein_activity_coefficient[recycle_age];  
                total_protein_level[recycle_time]=total_protein_level[recycle_time]+protein_level[recycle_age][recycle_time]; 
                total_protein_activity[recycle_time]=total_protein_activity[recycle_time]+protein_activity[recycle_age][recycle_time]; 

                if (recycle_age==0) {if (total_RNA_activity[recycle_time-1]>=require_RNA_activity[recycle_time]) RNA_level[recycle_age][recycle_time]=0; else RNA_level[recycle_age][recycle_time]=transcription;}  
                else RNA_level[recycle_age][recycle_time]=RNA_level[recycle_age-1][recycle_time-1]*RNA_survival[recycle_age];   
                RNA_activity[recycle_age][recycle_time]=RNA_level[recycle_age][recycle_time]*RNA_activity_coefficient[recycle_age];   
                total_RNA_level[recycle_time]=total_RNA_level[recycle_time]+RNA_level[recycle_age][recycle_time]; 
                total_RNA_activity[recycle_time]=total_RNA_activity[recycle_time]+RNA_activity[recycle_age][recycle_time]; 
                recycle_age=recycle_age+1; 
            }  
            recycle_time=recycle_time+1; 
        }  

        cout<<"Total protein level: "<<endl;
        recycle_time=1;
        cout<<total_protein_level[0]<<", ";  
        while (recycle_time<=time_interval)  
        {
            cout<<total_protein_level[recycle_time]<<", ";  
            recycle_time=recycle_time+1; 
        }
        cout<<endl; 

        cout<<"Total protein activity: "<<endl; 
        recycle_time=1;
        cout<<total_protein_activity[0]<<", "; 
        while (recycle_time<=time_interval)  
        {
            cout<<total_protein_activity[recycle_time]<<", "; 
            recycle_time=recycle_time+1; 
        }  
        cout<<endl;  
        
        cout<<"require protein activity: "<<endl; 
        recycle_time=1; 
        cout<<require_protein_activity[0]<<", "; 
        while (recycle_time<=time_interval)  
        {
            cout<<require_protein_activity[recycle_time]<<", ";  
            recycle_time=recycle_time+1; 
        } 
        cout<<endl;  

        cout<<"Total RNA level: "<<endl;  
        recycle_time=1; 
        cout<<total_RNA_level[0]<<", ";  
        while (recycle_time<=time_interval) 
        {
            cout<<total_RNA_level[recycle_time]<<", ";  
            recycle_time=recycle_time+1; 
        } 
        cout<<endl;

        cout<<"Total RNA activity: "<<endl;  
        recycle_time=1;
        cout<<total_RNA_activity[0]<<", "; 
        while (recycle_time<=time_interval)  
        {
            cout<<total_RNA_activity[recycle_time]<<", "; 
            recycle_time=recycle_time+1; 
        }
        cout<<endl; 

        cout<<"require RNA activity: "<<endl; 
        recycle_time=1; 
        cout<<require_RNA_activity[0]<<", ";  
        while (recycle_time<=time_interval) 
        {
            cout<<require_RNA_activity[recycle_time]<<", "; 
            recycle_time=recycle_time+1;
        } 
        cout<<endl;  
        
        return 0;
        }

/////////////////////////////////////////////////////////////////////////////////////////////////////////////////////////////////////////////////////////////////////////////////////////


//C++ code for Fig 5B, Fig 5C, and Fig 5D (Fig 5. Relationship between RNA and protein level fluctuations--(B) Cycling TR and cycling TPro under the condition of stable DPA=25.--(C) Cycling TR and stable TPro under the condition of stable DPA=175.--(D) Stable TR and stable TPro under the condition of stable DPA=200.)
//Fig 5B. Cycling TR and cycling TPro under the condition of stable DPA=25. 
//Fig 5C. Cycling TR and stable TPro under the condition of stable DPA=175. 
//Fig 5D. Stable TR and stable TPro under the condition of stable DPA=200. 
#include <iostream>
using namespace std;
int main ( )
       {
        int age=11, time_interval=50; 
        float protein_level[age][time_interval]; 
        protein_level[0][0]=0;protein_level[1][0]=0; protein_level[2][0]=0;protein_level[3][0]=0;protein_level[4][0]=0;protein_level[5][0]=0;protein_level[6][0]=0;protein_level[7][0]=0;protein_level[8][0]=0;protein_level[9][0]=0;protein_level[10][0]=0; 
        float protein_activity[age][time_interval]; 
        protein_activity[0][0]=0;protein_activity[1][0]=0;protein_activity[2][0]=0;protein_activity[3][0]=0;protein_activity[4][0]=0;protein_activity[5][0]=0;protein_activity[6][0]=0;protein_activity[7][0]=0;protein_activity[8][0]=0;protein_activity[9][0]=0;protein_activity[10][0]=0; 
        float total_protein_level[time_interval]; 
        total_protein_level[0]=0; 
        float total_protein_activity[time_interval]; 
        total_protein_activity[0]=0; 
        float protein_survival[age];
        protein_survival[0]=1;protein_survival[1]=0.9;protein_survival[2]=0.8;protein_survival[3]=0.7;protein_survival[4]=0.6;protein_survival[5]=0.5;protein_survival[6]=0.4;protein_survival[7]=0.3;protein_survival[8]=0.2;protein_survival[9]=0.1;protein_survival[10]=0; 
        float protein_activity_coefficient[age]; 
        protein_activity_coefficient[0]=0;protein_activity_coefficient[1]=0.6;protein_activity_coefficient[2]=0.7;protein_activity_coefficient[3]=0.8;protein_activity_coefficient[4]=0.9;protein_activity_coefficient[5]=1;protein_activity_coefficient[6]=0.9;protein_activity_coefficient[7]=0.8;protein_activity_coefficient[8]=0.7;protein_activity_coefficient[9]=0.6;protein_activity_coefficient[10]=0; 
        float translation=50, require_protein_activity; 
        cout<<"require_protein_activity="; 
        cin>>require_protein_activity; 

        float RNA_level[age][time_interval]; 
        RNA_level[0][0]=0;RNA_level[1][0]=0; RNA_level[2][0]=0;RNA_level[3][0]=0;RNA_level[4][0]=0;RNA_level[5][0]=0;RNA_level[6][0]=0;RNA_level[7][0]=0;RNA_level[8][0]=0;RNA_level[9][0]=0;RNA_level[10][0]=0; 
        float RNA_activity[age][time_interval]; 
        RNA_activity[0][0]=0;RNA_activity[1][0]=0;RNA_activity[2][0]=0;RNA_activity[3][0]=0;RNA_activity[4][0]=0;RNA_activity[5][0]=0;RNA_activity[6][0]=0;RNA_activity[7][0]=0;RNA_activity[8][0]=0;RNA_activity[9][0]=0;RNA_activity[10][0]=0; 
        float total_RNA_level[time_interval]; 
        total_RNA_level[0]=0; 
        float total_RNA_activity[time_interval];
        total_RNA_activity[0]=0; 
        float RNA_survival[age]; 
        RNA_survival[0]=1;RNA_survival[1]=0.9;RNA_survival[2]=0.8;RNA_survival[3]=0.7;RNA_survival[4]=0.6;RNA_survival[5]=0.5;RNA_survival[6]=0.4;RNA_survival[7]=0.3;RNA_survival[8]=0.2;RNA_survival[9]=0.1;RNA_survival[10]=0; 
        float RNA_activity_coefficient[age];
        RNA_activity_coefficient[0]=0;RNA_activity_coefficient[1]=0.6;RNA_activity_coefficient[2]=0.7;RNA_activity_coefficient[3]=0.8;RNA_activity_coefficient[4]=0.9;RNA_activity_coefficient[5]=1;RNA_activity_coefficient[6]=0.9;RNA_activity_coefficient[7]=0.8;RNA_activity_coefficient[8]=0.7;RNA_activity_coefficient[9]=0.6;RNA_activity_coefficient[10]=0; 
        float transcription=100; 
        float require_RNA_activity[time_interval];  
        require_RNA_activity[0]=0; 
        float require_protein_RNA_coefficient, RNA_to_protein; 

        cout<<"require_protein_RNA_coefficient=";  
        cin>>require_protein_RNA_coefficient;  
        cout<<"RNA_to_protein="; 
        cin>>RNA_to_protein; 

        int recycle_time=1, recycle_age; 
        while (recycle_time<=time_interval)  
        {
            recycle_age=0; 
            total_protein_level[recycle_time]=0; 
            total_protein_activity[recycle_time]=0; 
            total_RNA_level[recycle_time]=0; 
            total_RNA_activity[recycle_time]=0; 
            while (recycle_age<age)  
            {
                if (recycle_age==0) 
                {
                    if (total_protein_activity[recycle_time-1]>=require_protein_activity) {protein_level[recycle_age][recycle_time]=0; require_RNA_activity[recycle_time]=0;}   
                    else
                    {
                       require_RNA_activity[recycle_time]=(require_protein_activity-total_protein_activity[recycle_time-1])*require_protein_RNA_coefficient;   
                       if (total_RNA_activity[recycle_time-1]>=translation/RNA_to_protein) protein_level[recycle_age][recycle_time]=translation; else protein_level[recycle_age][recycle_time]=total_RNA_activity[recycle_time-1]*RNA_to_protein;
                    }
                 }
                else protein_level[recycle_age][recycle_time]=protein_level[recycle_age-1][recycle_time-1]*protein_survival[recycle_age];   
                protein_activity[recycle_age][recycle_time]=protein_level[recycle_age][recycle_time]*protein_activity_coefficient[recycle_age];   
                total_protein_level[recycle_time]=total_protein_level[recycle_time]+protein_level[recycle_age][recycle_time]; 
                total_protein_activity[recycle_time]=total_protein_activity[recycle_time]+protein_activity[recycle_age][recycle_time]; 

                if (recycle_age==0) {if (total_RNA_activity[recycle_time-1]>=require_RNA_activity[recycle_time]) RNA_level[recycle_age][recycle_time]=0; else RNA_level[recycle_age][recycle_time]=transcription;}  
                else RNA_level[recycle_age][recycle_time]=RNA_level[recycle_age-1][recycle_time-1]*RNA_survival[recycle_age];  
                RNA_activity[recycle_age][recycle_time]=RNA_level[recycle_age][recycle_time]*RNA_activity_coefficient[recycle_age];   
                total_RNA_level[recycle_time]=total_RNA_level[recycle_time]+RNA_level[recycle_age][recycle_time]; 
                total_RNA_activity[recycle_time]=total_RNA_activity[recycle_time]+RNA_activity[recycle_age][recycle_time]; 
                recycle_age=recycle_age+1; 
            } 
            recycle_time=recycle_time+1; 
        } 

        cout<<"Total protein level: "<<endl; 
        recycle_time=1; 
        cout<<total_protein_level[0]<<", "; 
        while (recycle_time<=time_interval)  
        {
            cout<<total_protein_level[recycle_time]<<", "; 
            recycle_time=recycle_time+1; 
        }  
        cout<<endl;  
        
        cout<<"Total protein activity: "<<endl; 
        recycle_time=1; 
        cout<<total_protein_activity[0]<<", ";   
        while (recycle_time<=time_interval)   
        {
            cout<<total_protein_activity[recycle_time]<<", ";  
            recycle_time=recycle_time+1; 
        } 
        cout<<endl;  
        
        cout<<"Total RNA level: "<<endl; 
        recycle_time=1; 
        cout<<total_RNA_level[0]<<", "; 
        while (recycle_time<=time_interval) 
        {
            cout<<total_RNA_level[recycle_time]<<", "; 
            recycle_time=recycle_time+1; 
        }
        cout<<endl;

        cout<<"Total RNA activity: "<<endl; 
        recycle_time=1; 
        cout<<total_RNA_activity[0]<<", ";  
        while (recycle_time<=time_interval)  
        {
            cout<<total_RNA_activity[recycle_time]<<", "; 
            recycle_time=recycle_time+1; 
        } 
        cout<<endl; 

        cout<<"require RNA activity: "<<endl;
        recycle_time=1;  
        cout<<require_RNA_activity[0]<<", "; 
        while (recycle_time<=time_interval)   
        {
            cout<<require_RNA_activity[recycle_time]<<", "; 
            recycle_time=recycle_time+1; 
        } 
        cout<<endl; 
        
        return 0;
        }

/////////////////////////////////////////////////////////////////////////////////////////////////////////////////////////////////////////////////////////////////////////////////////////


//C++ code for Fig 6B and Fig 6C (Fig 6. Measurement of RNA age distribution based on the present model--(B) RNA age distribution under stable RNA levels.--(C) RNA age distribution under conditions of fluctuating RNA levels.)
//(B) RNA age distribution under stable RNA levels. DRA is 400. If TRA<DRA, then RNA level at age 0=100; otherwise, RNA level at age 0=0. The survival rate decreases at older RNA ages, i.e., the type B RNA survival rate is shown in S2 Table. The RNA activity coefficient of each RNA age is 1, i.e., the type A RNA activity coefficient in S2 Table.
//(C) RNA age distribution under conditions of fluctuating RNA levels. DRA is set to 50. If TRA<DRA, then RNA level at age 0=100; otherwise, RNA level at age 0=0. Survival rate decreases at older RNA ages, i.e., the type B RNA survival rate is shown in S2 Table. The RNA activity coefficient of each RNA age is 1, i.e., the type A RNA activity coefficient in S2 Table.
#include <iostream>
using namespace std;
int main ( )
       {

//1. Definition and assignment of variables
        int age=11, time_interval=50; 
        float RNA_level[age][time_interval]; 
        RNA_level[0][0]=0;RNA_level[1][0]=0; RNA_level[2][0]=0;RNA_level[3][0]=0;RNA_level[4][0]=0;RNA_level[5][0]=0;RNA_level[6][0]=0;RNA_level[7][0]=0;RNA_level[8][0]=0;RNA_level[9][0]=0;RNA_level[10][0]=0; 
        float RNA_activity[age][time_interval];
        RNA_activity[0][0]=0;RNA_activity[1][0]=0;RNA_activity[2][0]=0;RNA_activity[3][0]=0;RNA_activity[4][0]=0;RNA_activity[5][0]=0;RNA_activity[6][0]=0;RNA_activity[7][0]=0;RNA_activity[8][0]=0;RNA_activity[9][0]=0;RNA_activity[10][0]=0; 
        float total_RNA_level[time_interval]; 
        total_RNA_level[0]=0; 
        float total_RNA_level_label11[time_interval],total_RNA_level_label12[time_interval],total_RNA_level_label13[time_interval],total_RNA_level_label14[time_interval],total_RNA_level_label15[time_interval],total_RNA_level_label16[time_interval],total_RNA_level_label17[time_interval],total_RNA_level_label18[time_interval],total_RNA_level_label19[time_interval],total_RNA_level_label20[time_interval],total_RNA_level_label21[time_interval];
        total_RNA_level_label11[0]=0,total_RNA_level_label12[0]=0,total_RNA_level_label13[0]=0,total_RNA_level_label14[0]=0,total_RNA_level_label15[0]=0,total_RNA_level_label16[0]=0,total_RNA_level_label17[0]=0,total_RNA_level_label18[0]=0,total_RNA_level_label19[0]=0,total_RNA_level_label20[0]=0,total_RNA_level_label21[0]=0;
        float total_RNA_activity[time_interval]; 
        total_RNA_activity[0]=0; 
        float total_RNA_activity_label11[time_interval],total_RNA_activity_label12[time_interval],total_RNA_activity_label13[time_interval],total_RNA_activity_label14[time_interval],total_RNA_activity_label15[time_interval],total_RNA_activity_label16[time_interval],total_RNA_activity_label17[time_interval],total_RNA_activity_label18[time_interval],total_RNA_activity_label19[time_interval],total_RNA_activity_label20[time_interval],total_RNA_activity_label21[time_interval];
        total_RNA_activity_label11[0]=0,total_RNA_activity_label12[0]=0,total_RNA_activity_label13[0]=0,total_RNA_activity_label14[0]=0,total_RNA_activity_label15[0]=0,total_RNA_activity_label16[0]=0,total_RNA_activity_label17[0]=0,total_RNA_activity_label18[0]=0,total_RNA_activity_label19[0]=0,total_RNA_activity_label20[0]=0,total_RNA_activity_label21[0]=0;
        float RNA_survival[age];
        RNA_survival[0]=1;RNA_survival[1]=0.9;RNA_survival[2]=0.8;RNA_survival[3]=0.7;RNA_survival[4]=0.6;RNA_survival[5]=0.5;RNA_survival[6]=0.4;RNA_survival[7]=0.3;RNA_survival[8]=0.2;RNA_survival[9]=0.1;RNA_survival[10]=0; 
        float RNA_activity_coefficient[age];
        RNA_activity_coefficient[0]=1;RNA_activity_coefficient[1]=1;RNA_activity_coefficient[2]=1;RNA_activity_coefficient[3]=1;RNA_activity_coefficient[4]=1;RNA_activity_coefficient[5]=1;RNA_activity_coefficient[6]=1;RNA_activity_coefficient[7]=1;RNA_activity_coefficient[8]=1;RNA_activity_coefficient[9]=1;RNA_activity_coefficient[10]=1; 
        float transcription=100, require_RNA_activity;  
        cout<<"require_RNA_activity="; 
        cin>>require_RNA_activity; 

//2. Calculating  the total amount of RNA and totoal RNA activity
        int recycle_time=1, recycle_age; 
        while (recycle_time<=time_interval) 
        {
            recycle_age=0; 
            total_RNA_level[recycle_time]=0;
            total_RNA_activity[recycle_time]=0;
            while (recycle_age<age) 
            {
                if (recycle_age==0) {if (total_RNA_activity[recycle_time-1]<require_RNA_activity) RNA_level[recycle_age][recycle_time]=transcription; else RNA_level[recycle_age][recycle_time]=0;} 
                else RNA_level[recycle_age][recycle_time]=RNA_level[recycle_age-1][recycle_time-1]*RNA_survival[recycle_age];   
                RNA_activity[recycle_age][recycle_time]=RNA_level[recycle_age][recycle_time]*RNA_activity_coefficient[recycle_age];   
                total_RNA_level[recycle_time]=total_RNA_level[recycle_time]+RNA_level[recycle_age][recycle_time]; 
                total_RNA_activity[recycle_time]=total_RNA_activity[recycle_time]+RNA_activity[recycle_age][recycle_time]; 
                recycle_age=recycle_age+1; 
            }  

             recycle_time=recycle_time+1; 
        }
        cout<<endl;
        
        cout<<"Total RNA level: "<<endl; 
        recycle_time=1; 
        cout<<total_RNA_level[0]<<", ";  
        while (recycle_time<=time_interval) 
        {
            cout<<total_RNA_level[recycle_time]<<", "; 
            recycle_time=recycle_time+1; 
        }
        cout<<endl; 
        cout<<endl; 
        
        cout<<"Total RNA activity: "<<endl; 
        recycle_time=1; 
        cout<<total_RNA_activity[0]<<", ";  
        while (recycle_time<=time_interval) 
        {
            cout<<total_RNA_activity[recycle_time]<<", ";  
            recycle_time=recycle_time+1; 
        } 
        cout<<endl;  
        cout<<endl; 

//3. Calculating  the total amount of RNA and totoal RNA activity after labeling from Time 11
        recycle_time=1;     
        while (recycle_time<=time_interval) 
        {
            if (recycle_time>10)
            {
                RNA_level[0][10]=0;RNA_level[1][10]=0; RNA_level[2][10]=0;RNA_level[3][10]=0;RNA_level[4][10]=0;RNA_level[5][10]=0;RNA_level[6][10]=0;RNA_level[7][10]=0;RNA_level[8][10]=0;RNA_level[9][10]=0;RNA_level[10][10]=0;
                RNA_activity[0][10]=0;RNA_activity[1][10]=0;RNA_activity[2][10]=0;RNA_activity[3][10]=0;RNA_activity[4][10]=0;RNA_activity[5][10]=0;RNA_activity[6][10]=0;RNA_activity[7][10]=0;RNA_activity[8][10]=0;RNA_activity[9][10]=0;RNA_activity[10][10]=0; 
                recycle_age=0; 
                total_RNA_level_label11[recycle_time]=0; 
                total_RNA_activity_label11[recycle_time]=0; 
            while (recycle_age<age)  
            {
                if (recycle_age==0) {if (total_RNA_activity[recycle_time-1]<require_RNA_activity) RNA_level[recycle_age][recycle_time]=transcription; else RNA_level[recycle_age][recycle_time]=0;}
                else RNA_level[recycle_age][recycle_time]=RNA_level[recycle_age-1][recycle_time-1]*RNA_survival[recycle_age]; 
                RNA_activity[recycle_age][recycle_time]=RNA_level[recycle_age][recycle_time]*RNA_activity_coefficient[recycle_age]; 
                total_RNA_level_label11[recycle_time]=total_RNA_level_label11[recycle_time]+RNA_level[recycle_age][recycle_time]; 
                total_RNA_activity_label11[recycle_time]=total_RNA_activity_label11[recycle_time]+RNA_activity[recycle_age][recycle_time];
                recycle_age=recycle_age+1; 
            }  
            }
            else {total_RNA_level_label11[recycle_time]=0; total_RNA_level_label11[recycle_time]=0;};
             recycle_time=recycle_time+1; 
        } 
        cout<<endl; 
        
        cout<<"Total RNA level label-11: "<<endl;
        recycle_time=1; 
        cout<<total_RNA_level_label11[0]<<", ";  
        while (recycle_time<=time_interval) 
        {
            cout<<total_RNA_level_label11[recycle_time]<<", "; 
            recycle_time=recycle_time+1; 
        } 
        cout<<endl; 
        cout<<endl; 
        
        cout<<"Total RNA activity label-11: "<<endl;
        recycle_time=1; 
        cout<<total_RNA_activity_label11[0]<<", "; 
        while (recycle_time<=time_interval) 
        {
            cout<<total_RNA_activity_label11[recycle_time]<<", ";  
            recycle_time=recycle_time+1;  
        } 
        cout<<endl; 
        cout<<endl; 

//4. Calculating  the total amount of RNA and totoal RNA activity after labeling from Time 12
        recycle_time=1;  
        while (recycle_time<=time_interval) 
        {
            if (recycle_time>11)
            {
                RNA_level[0][11]=0;RNA_level[1][11]=0; RNA_level[2][11]=0;RNA_level[3][11]=0;RNA_level[4][11]=0;RNA_level[5][11]=0;RNA_level[6][11]=0;RNA_level[7][11]=0;RNA_level[8][11]=0;RNA_level[9][11]=0;RNA_level[10][11]=0; 
                RNA_activity[0][11]=0;RNA_activity[1][11]=0;RNA_activity[2][11]=0;RNA_activity[3][11]=0;RNA_activity[4][11]=0;RNA_activity[5][11]=0;RNA_activity[6][11]=0;RNA_activity[7][11]=0;RNA_activity[8][11]=0;RNA_activity[9][11]=0;RNA_activity[10][11]=0; 
                recycle_age=0; 
                total_RNA_level_label12[recycle_time]=0; 
                total_RNA_activity_label12[recycle_time]=0; 
            while (recycle_age<age) 
            {
                if (recycle_age==0) {if (total_RNA_activity[recycle_time-1]<require_RNA_activity) RNA_level[recycle_age][recycle_time]=transcription; else RNA_level[recycle_age][recycle_time]=0;} 
                else RNA_level[recycle_age][recycle_time]=RNA_level[recycle_age-1][recycle_time-1]*RNA_survival[recycle_age];   
                RNA_activity[recycle_age][recycle_time]=RNA_level[recycle_age][recycle_time]*RNA_activity_coefficient[recycle_age];   
                total_RNA_level_label12[recycle_time]=total_RNA_level_label12[recycle_time]+RNA_level[recycle_age][recycle_time]; 
                total_RNA_activity_label12[recycle_time]=total_RNA_activity_label12[recycle_time]+RNA_activity[recycle_age][recycle_time];
                recycle_age=recycle_age+1; 
            }
            }
            else {total_RNA_level_label12[recycle_time]=0; total_RNA_level_label12[recycle_time]=0;};
             recycle_time=recycle_time+1;
        }  
        cout<<endl;  

        cout<<"Total RNA level label-12: "<<endl;  
        recycle_time=1; 
        cout<<total_RNA_level_label12[0]<<", ";   
        while (recycle_time<=time_interval)   
        {
            cout<<total_RNA_level_label12[recycle_time]<<", ";  
            recycle_time=recycle_time+1; 
        } 
        cout<<endl; 
        cout<<endl; 

        cout<<"Total RNA activity label-12: "<<endl;
        recycle_time=1; 
        cout<<total_RNA_activity_label12[0]<<", "; 
        while (recycle_time<=time_interval) 
        {
            cout<<total_RNA_activity_label12[recycle_time]<<", ";  
            recycle_time=recycle_time+1;  
        } 
        cout<<endl;  
        cout<<endl; 

//5. Calculating  the total amount of RNA and totoal RNA activity after labeling from Time 13
        recycle_time=1;
        while (recycle_time<=time_interval)
        {
            if (recycle_time>12)
            {
                RNA_level[0][12]=0;RNA_level[1][12]=0; RNA_level[2][12]=0;RNA_level[3][12]=0;RNA_level[4][12]=0;RNA_level[5][12]=0;RNA_level[6][12]=0;RNA_level[7][12]=0;RNA_level[8][12]=0;RNA_level[9][12]=0;RNA_level[10][12]=0;
                RNA_activity[0][12]=0;RNA_activity[1][12]=0;RNA_activity[2][12]=0;RNA_activity[3][12]=0;RNA_activity[4][12]=0;RNA_activity[5][12]=0;RNA_activity[6][12]=0;RNA_activity[7][12]=0;RNA_activity[8][12]=0;RNA_activity[9][12]=0;RNA_activity[10][12]=0;
                recycle_age=0;
                total_RNA_level_label13[recycle_time]=0;
                total_RNA_activity_label13[recycle_time]=0;
            while (recycle_age<age) 
            {
                if (recycle_age==0) {if (total_RNA_activity[recycle_time-1]<require_RNA_activity) RNA_level[recycle_age][recycle_time]=transcription; else RNA_level[recycle_age][recycle_time]=0;}
                else RNA_level[recycle_age][recycle_time]=RNA_level[recycle_age-1][recycle_time-1]*RNA_survival[recycle_age];  
                RNA_activity[recycle_age][recycle_time]=RNA_level[recycle_age][recycle_time]*RNA_activity_coefficient[recycle_age];  
                total_RNA_level_label13[recycle_time]=total_RNA_level_label13[recycle_time]+RNA_level[recycle_age][recycle_time]; 
                total_RNA_activity_label13[recycle_time]=total_RNA_activity_label13[recycle_time]+RNA_activity[recycle_age][recycle_time];
                recycle_age=recycle_age+1; 
            }
            }
            else {total_RNA_level_label13[recycle_time]=0; total_RNA_level_label13[recycle_time]=0;};
             recycle_time=recycle_time+1; 
        } 
        cout<<endl; 

        cout<<"Total RNA level label-13: "<<endl; 
        recycle_time=1;
        cout<<total_RNA_level_label13[0]<<", "; 
        while (recycle_time<=time_interval) 
        {
            cout<<total_RNA_level_label13[recycle_time]<<", "; 
            recycle_time=recycle_time+1; 
        } 
        cout<<endl;
        cout<<endl;

        cout<<"Total RNA activity label-13: "<<endl; 
        recycle_time=1;
        cout<<total_RNA_activity_label13[0]<<", ";  
        while (recycle_time<=time_interval) 
        {
            cout<<total_RNA_activity_label13[recycle_time]<<", "; 
            recycle_time=recycle_time+1; 
        }  
        cout<<endl; 
        cout<<endl; 

//6. Calculating  the total amount of RNA and totoal RNA activity after labeling from Time 14
        recycle_time=1;  
        while (recycle_time<=time_interval)  
        {
            if (recycle_time>13)
            {
                RNA_level[0][13]=0;RNA_level[1][13]=0; RNA_level[2][13]=0;RNA_level[3][13]=0;RNA_level[4][13]=0;RNA_level[5][13]=0;RNA_level[6][13]=0;RNA_level[7][13]=0;RNA_level[8][13]=0;RNA_level[9][13]=0;RNA_level[10][13]=0; 
                RNA_activity[0][13]=0;RNA_activity[1][13]=0;RNA_activity[2][13]=0;RNA_activity[3][13]=0;RNA_activity[4][13]=0;RNA_activity[5][13]=0;RNA_activity[6][13]=0;RNA_activity[7][13]=0;RNA_activity[8][13]=0;RNA_activity[9][13]=0;RNA_activity[10][13]=0; 
                recycle_age=0; 
                total_RNA_level_label14[recycle_time]=0;
                total_RNA_activity_label14[recycle_time]=0; 
            while (recycle_age<age) 
            {
                if (recycle_age==0) {if (total_RNA_activity[recycle_time-1]<require_RNA_activity) RNA_level[recycle_age][recycle_time]=transcription; else RNA_level[recycle_age][recycle_time]=0;} 
                else RNA_level[recycle_age][recycle_time]=RNA_level[recycle_age-1][recycle_time-1]*RNA_survival[recycle_age]; 
                RNA_activity[recycle_age][recycle_time]=RNA_level[recycle_age][recycle_time]*RNA_activity_coefficient[recycle_age]; 
                total_RNA_level_label14[recycle_time]=total_RNA_level_label14[recycle_time]+RNA_level[recycle_age][recycle_time]; 
                total_RNA_activity_label14[recycle_time]=total_RNA_activity_label14[recycle_time]+RNA_activity[recycle_age][recycle_time];
                recycle_age=recycle_age+1; 
            } 
            }
            else {total_RNA_level_label14[recycle_time]=0; total_RNA_level_label14[recycle_time]=0;};
             recycle_time=recycle_time+1; 
        } 
        cout<<endl;

        cout<<"Total RNA level label-14: "<<endl;  
        recycle_time=1; 
        cout<<total_RNA_level_label14[0]<<", ";   
        while (recycle_time<=time_interval)  
        {
            cout<<total_RNA_level_label14[recycle_time]<<", ";
            recycle_time=recycle_time+1; 
        } 
        cout<<endl; 
        cout<<endl; 

        cout<<"Total RNA activity label-14: "<<endl;  
        recycle_time=1; 
        cout<<total_RNA_activity_label14[0]<<", ";  
        while (recycle_time<=time_interval)
        {
            cout<<total_RNA_activity_label14[recycle_time]<<", "; 
            recycle_time=recycle_time+1; 
        } 
        cout<<endl; 
        cout<<endl;

//7. Calculating  the total amount of RNA and totoal RNA activity after labeling from Time 15
        recycle_time=1; 
        while (recycle_time<=time_interval) 
        {
            if (recycle_time>14)
            {
                RNA_level[0][14]=0;RNA_level[1][14]=0; RNA_level[2][14]=0;RNA_level[3][14]=0;RNA_level[4][14]=0;RNA_level[5][14]=0;RNA_level[6][14]=0;RNA_level[7][14]=0;RNA_level[8][14]=0;RNA_level[9][14]=0;RNA_level[10][14]=0; 
                RNA_activity[0][14]=0;RNA_activity[1][14]=0;RNA_activity[2][14]=0;RNA_activity[3][14]=0;RNA_activity[4][14]=0;RNA_activity[5][14]=0;RNA_activity[6][14]=0;RNA_activity[7][14]=0;RNA_activity[8][14]=0;RNA_activity[9][14]=0;RNA_activity[10][14]=0; 
                recycle_age=0; 
                total_RNA_level_label15[recycle_time]=0; 
                total_RNA_activity_label15[recycle_time]=0; 
            while (recycle_age<age)  
            {
                if (recycle_age==0) {if (total_RNA_activity[recycle_time-1]<require_RNA_activity) RNA_level[recycle_age][recycle_time]=transcription; else RNA_level[recycle_age][recycle_time]=0;} 
                else RNA_level[recycle_age][recycle_time]=RNA_level[recycle_age-1][recycle_time-1]*RNA_survival[recycle_age]; 
                RNA_activity[recycle_age][recycle_time]=RNA_level[recycle_age][recycle_time]*RNA_activity_coefficient[recycle_age];  
                total_RNA_level_label15[recycle_time]=total_RNA_level_label15[recycle_time]+RNA_level[recycle_age][recycle_time]; 
                total_RNA_activity_label15[recycle_time]=total_RNA_activity_label15[recycle_time]+RNA_activity[recycle_age][recycle_time];
                recycle_age=recycle_age+1; 
            }
            }
            else {total_RNA_level_label15[recycle_time]=0; total_RNA_level_label15[recycle_time]=0;};
             recycle_time=recycle_time+1;  
        }
        cout<<endl;  

        cout<<"Total RNA level label-15: "<<endl;  
        recycle_time=1; 
        cout<<total_RNA_level_label15[0]<<", "; 
        while (recycle_time<=time_interval)   
        {
            cout<<total_RNA_level_label15[recycle_time]<<", "; 
            recycle_time=recycle_time+1; 
        } 
        cout<<endl; 
        cout<<endl;  

        cout<<"Total RNA activity label-15: "<<endl; 
        recycle_time=1;
        cout<<total_RNA_activity_label15[0]<<", ";  
        while (recycle_time<=time_interval) 
        {
            cout<<total_RNA_activity_label15[recycle_time]<<", ";  
            recycle_time=recycle_time+1; 
        } 
        cout<<endl; 
        cout<<endl;  

//8. Calculating  the total amount of RNA and totoal RNA activity after labeling from Time 16
        recycle_time=1; 
        while (recycle_time<=time_interval) 
        {
            if (recycle_time>15)
            {
                RNA_level[0][15]=0;RNA_level[1][15]=0; RNA_level[2][15]=0;RNA_level[3][15]=0;RNA_level[4][15]=0;RNA_level[5][15]=0;RNA_level[6][15]=0;RNA_level[7][15]=0;RNA_level[8][15]=0;RNA_level[9][15]=0;RNA_level[10][15]=0; 
                RNA_activity[0][15]=0;RNA_activity[1][15]=0;RNA_activity[2][15]=0;RNA_activity[3][15]=0;RNA_activity[4][15]=0;RNA_activity[5][15]=0;RNA_activity[6][15]=0;RNA_activity[7][15]=0;RNA_activity[8][15]=0;RNA_activity[9][15]=0;RNA_activity[10][15]=0; 
                recycle_age=0;
                total_RNA_level_label16[recycle_time]=0; 
                total_RNA_activity_label16[recycle_time]=0; 
            while (recycle_age<age) 
            {
                if (recycle_age==0) {if (total_RNA_activity[recycle_time-1]<require_RNA_activity) RNA_level[recycle_age][recycle_time]=transcription; else RNA_level[recycle_age][recycle_time]=0;} 
                else RNA_level[recycle_age][recycle_time]=RNA_level[recycle_age-1][recycle_time-1]*RNA_survival[recycle_age];   
                RNA_activity[recycle_age][recycle_time]=RNA_level[recycle_age][recycle_time]*RNA_activity_coefficient[recycle_age]; 
                total_RNA_level_label16[recycle_time]=total_RNA_level_label16[recycle_time]+RNA_level[recycle_age][recycle_time]; 
                total_RNA_activity_label16[recycle_time]=total_RNA_activity_label16[recycle_time]+RNA_activity[recycle_age][recycle_time];
                recycle_age=recycle_age+1; 
            }   
            }
            else {total_RNA_level_label16[recycle_time]=0; total_RNA_level_label16[recycle_time]=0;};
             recycle_time=recycle_time+1;  
        } 
        cout<<endl;

        cout<<"Total RNA level label-16: "<<endl;
        recycle_time=1;
        cout<<total_RNA_level_label16[0]<<", "; 
        while (recycle_time<=time_interval) 
        {
            cout<<total_RNA_level_label16[recycle_time]<<", ";  
            recycle_time=recycle_time+1; 
        }
        cout<<endl;  
        cout<<endl; 

        cout<<"Total RNA activity label-16: "<<endl; 
        recycle_time=1;
        cout<<total_RNA_activity_label16[0]<<", ";  
        while (recycle_time<=time_interval) 
        {
            cout<<total_RNA_activity_label16[recycle_time]<<", ";
            recycle_time=recycle_time+1; 
        } 
        cout<<endl; 
        cout<<endl; 

//9. Calculating  the total amount of RNA and totoal RNA activity after labeling from Time 17
        recycle_time=1;  
        while (recycle_time<=time_interval)  
        {
            if (recycle_time>16)
            {
                RNA_level[0][16]=0;RNA_level[1][16]=0; RNA_level[2][16]=0;RNA_level[3][16]=0;RNA_level[4][16]=0;RNA_level[5][16]=0;RNA_level[6][16]=0;RNA_level[7][16]=0;RNA_level[8][16]=0;RNA_level[9][16]=0;RNA_level[10][16]=0; 
                RNA_activity[0][16]=0;RNA_activity[1][16]=0;RNA_activity[2][16]=0;RNA_activity[3][16]=0;RNA_activity[4][16]=0;RNA_activity[5][16]=0;RNA_activity[6][16]=0;RNA_activity[7][16]=0;RNA_activity[8][16]=0;RNA_activity[9][16]=0;RNA_activity[10][16]=0;
                recycle_age=0;
                total_RNA_level_label17[recycle_time]=0; 
                total_RNA_activity_label17[recycle_time]=0; 
            while (recycle_age<age)  
            {
                if (recycle_age==0) {if (total_RNA_activity[recycle_time-1]<require_RNA_activity) RNA_level[recycle_age][recycle_time]=transcription; else RNA_level[recycle_age][recycle_time]=0;} 
                else RNA_level[recycle_age][recycle_time]=RNA_level[recycle_age-1][recycle_time-1]*RNA_survival[recycle_age]; 
                RNA_activity[recycle_age][recycle_time]=RNA_level[recycle_age][recycle_time]*RNA_activity_coefficient[recycle_age]; 
                total_RNA_level_label17[recycle_time]=total_RNA_level_label17[recycle_time]+RNA_level[recycle_age][recycle_time]; 
                total_RNA_activity_label17[recycle_time]=total_RNA_activity_label17[recycle_time]+RNA_activity[recycle_age][recycle_time];
                recycle_age=recycle_age+1;  
            } 
            }
            else {total_RNA_level_label17[recycle_time]=0; total_RNA_level_label17[recycle_time]=0;};
             recycle_time=recycle_time+1;  
        }
        cout<<endl; 

        cout<<"Total RNA level label-17: "<<endl; 
        recycle_time=1; 
        cout<<total_RNA_level_label17[0]<<", ";  
        while (recycle_time<=time_interval)  
        {
            cout<<total_RNA_level_label17[recycle_time]<<", ";  
            recycle_time=recycle_time+1;
        } 
        cout<<endl;  
        cout<<endl; 

        cout<<"Total RNA activity label-17: "<<endl; 
        recycle_time=1; 
        cout<<total_RNA_activity_label17[0]<<", ";  
        while (recycle_time<=time_interval) 
        {
            cout<<total_RNA_activity_label17[recycle_time]<<", "; 
            recycle_time=recycle_time+1; 
        } 
        cout<<endl; 
        cout<<endl; 

//10. Calculating  the total amount of RNA and totoal RNA activity after labeling from Time 18
        recycle_time=1;
        while (recycle_time<=time_interval) 
        {
            if (recycle_time>17)
            {
                RNA_level[0][17]=0;RNA_level[1][17]=0; RNA_level[2][17]=0;RNA_level[3][17]=0;RNA_level[4][17]=0;RNA_level[5][17]=0;RNA_level[6][17]=0;RNA_level[7][17]=0;RNA_level[8][17]=0;RNA_level[9][17]=0;RNA_level[10][17]=0; 
                RNA_activity[0][17]=0;RNA_activity[1][17]=0;RNA_activity[2][17]=0;RNA_activity[3][17]=0;RNA_activity[4][17]=0;RNA_activity[5][17]=0;RNA_activity[6][17]=0;RNA_activity[7][17]=0;RNA_activity[8][17]=0;RNA_activity[9][17]=0;RNA_activity[10][17]=0; 
                recycle_age=0; 
                total_RNA_level_label18[recycle_time]=0; 
                total_RNA_activity_label18[recycle_time]=0; 
            while (recycle_age<age) 
            {
                if (recycle_age==0) {if (total_RNA_activity[recycle_time-1]<require_RNA_activity) RNA_level[recycle_age][recycle_time]=transcription; else RNA_level[recycle_age][recycle_time]=0;} 
                else RNA_level[recycle_age][recycle_time]=RNA_level[recycle_age-1][recycle_time-1]*RNA_survival[recycle_age]; 
                RNA_activity[recycle_age][recycle_time]=RNA_level[recycle_age][recycle_time]*RNA_activity_coefficient[recycle_age]; 
                total_RNA_level_label18[recycle_time]=total_RNA_level_label18[recycle_time]+RNA_level[recycle_age][recycle_time]; 
                total_RNA_activity_label18[recycle_time]=total_RNA_activity_label18[recycle_time]+RNA_activity[recycle_age][recycle_time];
                recycle_age=recycle_age+1;  
            } 
            }
            else {total_RNA_level_label18[recycle_time]=0; total_RNA_level_label18[recycle_time]=0;};
             recycle_time=recycle_time+1;  
        } 
        cout<<endl; 

        cout<<"Total RNA level label-18: "<<endl;
        recycle_time=1; 
        cout<<total_RNA_level_label18[0]<<", "; 
        while (recycle_time<=time_interval) 
        {
            cout<<total_RNA_level_label18[recycle_time]<<", "; 
            recycle_time=recycle_time+1; 
        }
        cout<<endl; 
        cout<<endl;

        cout<<"Total RNA activity label-18: "<<endl;  
        recycle_time=1;
        cout<<total_RNA_activity_label18[0]<<", "; 
        while (recycle_time<=time_interval) 
        {
            cout<<total_RNA_activity_label18[recycle_time]<<", "; 
            recycle_time=recycle_time+1;
        } 
        cout<<endl;
        cout<<endl; 

//11. Calculating  the total amount of RNA and totoal RNA activity after labeling from Time 19
        recycle_time=1; 
        while (recycle_time<=time_interval) 
        {
            if (recycle_time>18)
            {
                RNA_level[0][18]=0;RNA_level[1][18]=0; RNA_level[2][18]=0;RNA_level[3][18]=0;RNA_level[4][18]=0;RNA_level[5][18]=0;RNA_level[6][18]=0;RNA_level[7][18]=0;RNA_level[8][18]=0;RNA_level[9][18]=0;RNA_level[10][18]=0;
                RNA_activity[0][18]=0;RNA_activity[1][18]=0;RNA_activity[2][18]=0;RNA_activity[3][18]=0;RNA_activity[4][18]=0;RNA_activity[5][18]=0;RNA_activity[6][18]=0;RNA_activity[7][18]=0;RNA_activity[8][18]=0;RNA_activity[9][18]=0;RNA_activity[10][18]=0; 
                recycle_age=0;
                total_RNA_level_label19[recycle_time]=0;
                total_RNA_activity_label19[recycle_time]=0; 
            while (recycle_age<age)
            {
                if (recycle_age==0) {if (total_RNA_activity[recycle_time-1]<require_RNA_activity) RNA_level[recycle_age][recycle_time]=transcription; else RNA_level[recycle_age][recycle_time]=0;}
                else RNA_level[recycle_age][recycle_time]=RNA_level[recycle_age-1][recycle_time-1]*RNA_survival[recycle_age]; 
                RNA_activity[recycle_age][recycle_time]=RNA_level[recycle_age][recycle_time]*RNA_activity_coefficient[recycle_age]; 
                total_RNA_level_label19[recycle_time]=total_RNA_level_label19[recycle_time]+RNA_level[recycle_age][recycle_time]; 
                total_RNA_activity_label19[recycle_time]=total_RNA_activity_label19[recycle_time]+RNA_activity[recycle_age][recycle_time];
                recycle_age=recycle_age+1; 
            } 
            }
            else {total_RNA_level_label19[recycle_time]=0; total_RNA_level_label19[recycle_time]=0;};
             recycle_time=recycle_time+1; 
        }
        cout<<endl; 

        cout<<"Total RNA level label-19: "<<endl; 
        recycle_time=1; 
        cout<<total_RNA_level_label19[0]<<", "; 
        while (recycle_time<=time_interval) 
        {
            cout<<total_RNA_level_label19[recycle_time]<<", "; 
            recycle_time=recycle_time+1; 
        }
        cout<<endl;
        cout<<endl;

        cout<<"Total RNA activity label-19: "<<endl;
        recycle_time=1; 
        cout<<total_RNA_activity_label19[0]<<", "; 
        while (recycle_time<=time_interval)
        {
            cout<<total_RNA_activity_label19[recycle_time]<<", "; 
            recycle_time=recycle_time+1;
        }
        cout<<endl;
        cout<<endl;

//12. Calculating  the total amount of RNA and totoal RNA activity after labeling from Time 20
        recycle_time=1; 
        while (recycle_time<=time_interval) 
        {
            if (recycle_time>19)
            {
                RNA_level[0][19]=0;RNA_level[1][19]=0; RNA_level[2][19]=0;RNA_level[3][19]=0;RNA_level[4][19]=0;RNA_level[5][19]=0;RNA_level[6][19]=0;RNA_level[7][19]=0;RNA_level[8][19]=0;RNA_level[9][19]=0;RNA_level[10][19]=0;
                RNA_activity[0][19]=0;RNA_activity[1][19]=0;RNA_activity[2][19]=0;RNA_activity[3][19]=0;RNA_activity[4][19]=0;RNA_activity[5][19]=0;RNA_activity[6][19]=0;RNA_activity[7][19]=0;RNA_activity[8][19]=0;RNA_activity[9][19]=0;RNA_activity[10][19]=0; 
                recycle_age=0; 
                total_RNA_level_label20[recycle_time]=0;
                total_RNA_activity_label20[recycle_time]=0;
            while (recycle_age<age) 
            {
                if (recycle_age==0) {if (total_RNA_activity[recycle_time-1]<require_RNA_activity) RNA_level[recycle_age][recycle_time]=transcription; else RNA_level[recycle_age][recycle_time]=0;}
                else RNA_level[recycle_age][recycle_time]=RNA_level[recycle_age-1][recycle_time-1]*RNA_survival[recycle_age];
                RNA_activity[recycle_age][recycle_time]=RNA_level[recycle_age][recycle_time]*RNA_activity_coefficient[recycle_age];
                total_RNA_level_label20[recycle_time]=total_RNA_level_label20[recycle_time]+RNA_level[recycle_age][recycle_time]; 
                total_RNA_activity_label20[recycle_time]=total_RNA_activity_label20[recycle_time]+RNA_activity[recycle_age][recycle_time];
                recycle_age=recycle_age+1;
            }
            }
            else {total_RNA_level_label20[recycle_time]=0; total_RNA_level_label20[recycle_time]=0;};
             recycle_time=recycle_time+1;
        }
        cout<<endl; 

        cout<<"Total RNA level label-20: "<<endl; 
        recycle_time=1;
        cout<<total_RNA_level_label20[0]<<", "; 
        while (recycle_time<=time_interval) 
        {
            cout<<total_RNA_level_label20[recycle_time]<<", "; 
            recycle_time=recycle_time+1; 
        }
        cout<<endl; 
        cout<<endl; 

        cout<<"Total RNA activity label-20: "<<endl;
        recycle_time=1;
        cout<<total_RNA_activity_label20[0]<<", ";
        while (recycle_time<=time_interval)
        {
            cout<<total_RNA_activity_label20[recycle_time]<<", ";
            recycle_time=recycle_time+1; 
        }
        cout<<endl;
        cout<<endl; 

//13. Calculating  the total amount of RNA and totoal RNA activity after labeling from Time 21
        recycle_time=1; 
        while (recycle_time<=time_interval) 
        {
            if (recycle_time>20)
            {
                RNA_level[0][20]=0;RNA_level[1][20]=0; RNA_level[2][20]=0;RNA_level[3][20]=0;RNA_level[4][20]=0;RNA_level[5][20]=0;RNA_level[6][20]=0;RNA_level[7][20]=0;RNA_level[8][20]=0;RNA_level[9][20]=0;RNA_level[10][20]=0; 
                RNA_activity[0][20]=0;RNA_activity[1][20]=0;RNA_activity[2][20]=0;RNA_activity[3][20]=0;RNA_activity[4][20]=0;RNA_activity[5][20]=0;RNA_activity[6][20]=0;RNA_activity[7][20]=0;RNA_activity[8][20]=0;RNA_activity[9][20]=0;RNA_activity[10][20]=0; 
                recycle_age=0;
                total_RNA_level_label21[recycle_time]=0;
                total_RNA_activity_label21[recycle_time]=0;
            while (recycle_age<age)
            {
                if (recycle_age==0) {if (total_RNA_activity[recycle_time-1]<require_RNA_activity) RNA_level[recycle_age][recycle_time]=transcription; else RNA_level[recycle_age][recycle_time]=0;}
                else RNA_level[recycle_age][recycle_time]=RNA_level[recycle_age-1][recycle_time-1]*RNA_survival[recycle_age]; 
                RNA_activity[recycle_age][recycle_time]=RNA_level[recycle_age][recycle_time]*RNA_activity_coefficient[recycle_age];
                total_RNA_level_label21[recycle_time]=total_RNA_level_label21[recycle_time]+RNA_level[recycle_age][recycle_time];
                total_RNA_activity_label21[recycle_time]=total_RNA_activity_label21[recycle_time]+RNA_activity[recycle_age][recycle_time];
                recycle_age=recycle_age+1; 
            }
            }
            else {total_RNA_level_label21[recycle_time]=0; total_RNA_level_label21[recycle_time]=0;};
             recycle_time=recycle_time+1; 
        }
        cout<<endl; 

        cout<<"Total RNA level label-21: "<<endl; 
        recycle_time=1; 
        cout<<total_RNA_level_label21[0]<<", "; 
        while (recycle_time<=time_interval)
        {
            cout<<total_RNA_level_label21[recycle_time]<<", "; 
            recycle_time=recycle_time+1;
        }
        cout<<endl; 
        cout<<endl;

        cout<<"Total RNA activity label-21: "<<endl; 
        recycle_time=1; 
        cout<<total_RNA_activity_label21[0]<<", "; 
        while (recycle_time<=time_interval)
        {
            cout<<total_RNA_activity_label21[recycle_time]<<", "; 
            recycle_time=recycle_time+1; 
        }
        cout<<endl;
        cout<<endl; 

        return 0;
        }

/////////////////////////////////////////////////////////////////////////////////////////////////////////////////////////////////////////////////////////////////////////////////////////


//C++ code for S1A Fig (S1 Fig. Three additional examples analysis of experimental data of single-cell RNA abundance using the present model.--(A) Partially regular fluctuations: analysis of mRNA level fluctuations of the Saccharomyces cerevisiae GRX1 gene by the model.)
#include <iostream>
#include <math.h>
#include <string.h>
using namespace std;
int main ( )
       {
//1. Definition and assignment of variables
        float all_time=70; 
        float model_time[2000];
        int m_t; 
        int all_model_time; 
        float total_model_expression[2000]; 
        float model_expression[2000][5]; 
        float calculating_expression[15];
        float experiment_expression[15]; 
        float experiment_time[15]; 
        int e_t; 
        float calculating_square; 
        float minimum_square; 
        experiment_time[0]=0, experiment_time[1]=5, experiment_time[2]=10, experiment_time[3]=15, experiment_time[4]=20, experiment_time[5]=25, experiment_time[6]=30, experiment_time[7]=35, experiment_time[8]=40, experiment_time[9]=45, experiment_time[10]=50, experiment_time[11]=55, experiment_time[12]=60, experiment_time[13]=65, experiment_time[14]=70; 
        experiment_expression[0]=0, experiment_expression[1]=0.19, experiment_expression[2]=-0.11, experiment_expression[3]=1.08, experiment_expression[4]=1.38, experiment_expression[5]=1.87, experiment_expression[6]=1.86, experiment_expression[7]=1.92, experiment_expression[8]=1.60, experiment_expression[9]=1.97, experiment_expression[10]=1.92, experiment_expression[11]=2.21, experiment_expression[12]=2.09, experiment_expression[13]=1.50, experiment_expression[14]=1.26; 
  //1.1 Definition and assignment of the demand of RNA (activity)
    //1.1.0  Definition and assignment of the 0th demand of RNA (activity)
        float best_RNA_requirement_0, minimum_RNA_requirement_0, maximum_RNA_requirement_0, RNA_requirement_interval_0, RNA_requirement_set; 
        cout<<"minimum_RNA_requirement_0=";
        cin>>minimum_RNA_requirement_0;
        cout<<"maximum_RNA_requirement_0=";
        cin>>maximum_RNA_requirement_0;
        RNA_requirement_interval_0=(maximum_RNA_requirement_0 - minimum_RNA_requirement_0)/5;  
        float RNA_requirement_0[6]; 
        RNA_requirement_0[0]=minimum_RNA_requirement_0, RNA_requirement_0[1]=minimum_RNA_requirement_0+RNA_requirement_interval_0, RNA_requirement_0[2]=minimum_RNA_requirement_0+RNA_requirement_interval_0*2, RNA_requirement_0[3]=minimum_RNA_requirement_0+RNA_requirement_interval_0*3, RNA_requirement_0[4]=minimum_RNA_requirement_0+RNA_requirement_interval_0*4, RNA_requirement_0[5]=minimum_RNA_requirement_0+RNA_requirement_interval_0*5; 
        int R_r_i_0;
    //1.1.1 Definition and assignment of the 1st demand of RNA (activity)  
        float best_RNA_requirement_1, minimum_RNA_requirement_1, maximum_RNA_requirement_1, RNA_requirement_interval_1;
        cout<<"minimum_RNA_requirement_1=";
        cin>>minimum_RNA_requirement_1;
        cout<<"maximum_RNA_requirement_1=";
        cin>>maximum_RNA_requirement_1;
        RNA_requirement_interval_1=(maximum_RNA_requirement_1 - minimum_RNA_requirement_1)/5;  
        float RNA_requirement_1[6]; 
        RNA_requirement_1[0]=minimum_RNA_requirement_1, RNA_requirement_1[1]=minimum_RNA_requirement_1+RNA_requirement_interval_1, RNA_requirement_1[2]=minimum_RNA_requirement_1+RNA_requirement_interval_1*2, RNA_requirement_1[3]=minimum_RNA_requirement_1+RNA_requirement_interval_1*3, RNA_requirement_1[4]=minimum_RNA_requirement_1+RNA_requirement_interval_1*4, RNA_requirement_1[5]=minimum_RNA_requirement_1+RNA_requirement_interval_1*5; 
        int R_r_i_1; 
    //1.1.2  Definition and assignment of the 2nd demand of RNA (activity)
        float best_RNA_requirement_2, minimum_RNA_requirement_2, maximum_RNA_requirement_2, RNA_requirement_interval_2;
        cout<<"minimum_RNA_requirement_2=";
        cin>>minimum_RNA_requirement_2;
        cout<<"maximum_RNA_requirement_2=";
        cin>>maximum_RNA_requirement_2;
        RNA_requirement_interval_2=(maximum_RNA_requirement_2 - minimum_RNA_requirement_2)/5;  
        float RNA_requirement_2[6]; 
        RNA_requirement_2[0]=minimum_RNA_requirement_2, RNA_requirement_2[1]=minimum_RNA_requirement_2+RNA_requirement_interval_2, RNA_requirement_2[2]=minimum_RNA_requirement_2+RNA_requirement_interval_2*2, RNA_requirement_2[3]=minimum_RNA_requirement_2+RNA_requirement_interval_2*3, RNA_requirement_2[4]=minimum_RNA_requirement_2+RNA_requirement_interval_2*4, RNA_requirement_2[5]=minimum_RNA_requirement_2+RNA_requirement_interval_2*5;
        int R_r_i_2;
    //1.1.3 Definition and assignment of the 3rd demand of RNA (activity)  
        float best_RNA_requirement_3, minimum_RNA_requirement_3, maximum_RNA_requirement_3, RNA_requirement_interval_3;
        cout<<"minimum_RNA_requirement_3=";
        cin>>minimum_RNA_requirement_3;
        cout<<"maximum_RNA_requirement_3=";
        cin>>maximum_RNA_requirement_3;
        RNA_requirement_interval_3=(maximum_RNA_requirement_3 - minimum_RNA_requirement_3)/5;  
        float RNA_requirement_3[6]; 
        RNA_requirement_3[0]=minimum_RNA_requirement_3, RNA_requirement_3[1]=minimum_RNA_requirement_3+RNA_requirement_interval_3, RNA_requirement_3[2]=minimum_RNA_requirement_3+RNA_requirement_interval_3*2, RNA_requirement_3[3]=minimum_RNA_requirement_3+RNA_requirement_interval_3*3, RNA_requirement_3[4]=minimum_RNA_requirement_3+RNA_requirement_interval_3*4, RNA_requirement_3[5]=minimum_RNA_requirement_3+RNA_requirement_interval_3*5; 
        int R_r_i_3; 
  //1.2  Definition and assignment of transcription
        float best_transcription, minimum_transcription, maximum_transcription, transcription_interval;
        cout<<"minimum_transcription=";
        cin>>minimum_transcription;
        cout<<"maximum_transcription=";
        cin>>maximum_transcription;
        transcription_interval=(maximum_transcription - minimum_transcription)/5;  
        float transcription[6];  
        transcription[0]=minimum_transcription, transcription[1]=minimum_transcription+transcription_interval, transcription[2]=minimum_transcription+transcription_interval*2, transcription[3]=minimum_transcription+transcription_interval*3, transcription[4]=minimum_transcription+transcription_interval*4, transcription[5]=minimum_transcription+transcription_interval*5; 
        int t_i; 
  //1.3 Definition and assignment of RNA lifespan
        float best_RNA_lifespan, minimum_RNA_lifespan, maximum_RNA_lifespan,RNA_lifespan_interval;
        cout<<"minimum_RNA_lifespan=";
        cin>>minimum_RNA_lifespan;
        cout<<"maximum_RNA_lifespan=";
        cin>>maximum_RNA_lifespan;
        RNA_lifespan_interval=(maximum_RNA_lifespan - minimum_RNA_lifespan)/10;  
        float RNA_lifespan[11]; 
        float best_RNA_age; 
        float RNA_age[11]; 
        int R_l_i; 
        R_l_i=0;
        while (R_l_i<=10)
        {
            RNA_lifespan[R_l_i]=minimum_RNA_lifespan+RNA_lifespan_interval*R_l_i;
            RNA_age[R_l_i]=RNA_lifespan[R_l_i]/4;
            R_l_i=R_l_i+1;
        }
  //1.4 Definition and assignment of RNA survival at RNA Age 1
        float best_RNAage_1_survival, minimum_RNAage_1_survival, maximum_RNAage_1_survival, RNAage_1_survival_interval;
        cout<<"minimum_RNAage_1_survival=";
        cin>>minimum_RNAage_1_survival;
        cout<<"maximum_RNAage_1_survival=";
        cin>>maximum_RNAage_1_survival;
        RNAage_1_survival_interval=(maximum_RNAage_1_survival - minimum_RNAage_1_survival)/10;  
        float RNAage_1_survival[11];  
        RNAage_1_survival[0]=minimum_RNAage_1_survival, RNAage_1_survival[1]=minimum_RNAage_1_survival+RNAage_1_survival_interval, RNAage_1_survival[2]=minimum_RNAage_1_survival+RNAage_1_survival_interval*2, RNAage_1_survival[3]=minimum_RNAage_1_survival+RNAage_1_survival_interval*3, RNAage_1_survival[4]=minimum_RNAage_1_survival+RNAage_1_survival_interval*4, RNAage_1_survival[5]=minimum_RNAage_1_survival+RNAage_1_survival_interval*5, RNAage_1_survival[6]=minimum_RNAage_1_survival+RNAage_1_survival_interval*6, RNAage_1_survival[7]=minimum_RNAage_1_survival+RNAage_1_survival_interval*7, RNAage_1_survival[8]=minimum_RNAage_1_survival+RNAage_1_survival_interval*8, RNAage_1_survival[9]=minimum_RNAage_1_survival+RNAage_1_survival_interval*9, RNAage_1_survival[10]=minimum_RNAage_1_survival+RNAage_1_survival_interval*10; 
        int R_1_s_i; 
  //1.5 Definition and assignment of RNA survival at RNA Age 2
        float best_RNAage_2_survival, minimum_RNAage_2_survival, maximum_RNAage_2_survival, RNAage_2_survival_interval;
        cout<<"minimum_RNAage_2_survival=";
        cin>>minimum_RNAage_2_survival;
        cout<<"maximum_RNAage_2_survival=";
        cin>>maximum_RNAage_2_survival;
        RNAage_2_survival_interval=(maximum_RNAage_2_survival - minimum_RNAage_2_survival)/10;  
        float RNAage_2_survival[11];  
        RNAage_2_survival[0]=minimum_RNAage_2_survival, RNAage_2_survival[1]=minimum_RNAage_2_survival+RNAage_2_survival_interval, RNAage_2_survival[2]=minimum_RNAage_2_survival+RNAage_2_survival_interval*2, RNAage_2_survival[3]=minimum_RNAage_2_survival+RNAage_2_survival_interval*3, RNAage_2_survival[4]=minimum_RNAage_2_survival+RNAage_2_survival_interval*4, RNAage_2_survival[5]=minimum_RNAage_2_survival+RNAage_2_survival_interval*5, RNAage_2_survival[6]=minimum_RNAage_2_survival+RNAage_2_survival_interval*6, RNAage_2_survival[7]=minimum_RNAage_2_survival+RNAage_2_survival_interval*7, RNAage_2_survival[8]=minimum_RNAage_2_survival+RNAage_2_survival_interval*8, RNAage_2_survival[9]=minimum_RNAage_2_survival+RNAage_2_survival_interval*9, RNAage_2_survival[10]=minimum_RNAage_2_survival+RNAage_2_survival_interval*10; 
        int R_2_s_i; 
  //1.6 Definition and assignment of RNA survival at RNA Age 3
        float best_RNAage_3_survival, minimum_RNAage_3_survival, maximum_RNAage_3_survival, RNAage_3_survival_interval;
        cout<<"minimum_RNAage_3_survival=";
        cin>>minimum_RNAage_3_survival;
        cout<<"maximum_RNAage_3_survival=";
        cin>>maximum_RNAage_3_survival;
        RNAage_3_survival_interval=(maximum_RNAage_3_survival - minimum_RNAage_3_survival)/10;  
        float RNAage_3_survival[11];  
        RNAage_3_survival[0]=minimum_RNAage_3_survival, RNAage_3_survival[1]=minimum_RNAage_3_survival+RNAage_3_survival_interval, RNAage_3_survival[2]=minimum_RNAage_3_survival+RNAage_3_survival_interval*2, RNAage_3_survival[3]=minimum_RNAage_3_survival+RNAage_3_survival_interval*3, RNAage_3_survival[4]=minimum_RNAage_3_survival+RNAage_3_survival_interval*4, RNAage_3_survival[5]=minimum_RNAage_3_survival+RNAage_3_survival_interval*5, RNAage_3_survival[6]=minimum_RNAage_3_survival+RNAage_3_survival_interval*6, RNAage_3_survival[7]=minimum_RNAage_3_survival+RNAage_3_survival_interval*7, RNAage_3_survival[8]=minimum_RNAage_3_survival+RNAage_3_survival_interval*8, RNAage_3_survival[9]=minimum_RNAage_3_survival+RNAage_3_survival_interval*9, RNAage_3_survival[10]=minimum_RNAage_3_survival+RNAage_3_survival_interval*10; 
        int R_3_s_i; 
  //1.7 Definition and assignment of RNA survival at RNA Age 4
        float RNAage_4_survival=0;  
        
//2. Regression calculation
        R_r_i_0=0;
        while (R_r_i_0<6)
        {
            R_r_i_1=0;
            while (R_r_i_1<6)
            {
                R_r_i_2=0;
                while (R_r_i_2<6)
                {
                	  R_r_i_3=0;
                    while (R_r_i_3<6)
                    {
                        t_i=0;
                        while (t_i<6)
                        {
                            R_l_i=0;
                            while (R_l_i<11)
                            {
                                R_1_s_i=0;
                                while (R_1_s_i<11)
                                {
                                	R_2_s_i=0;
                    	while (R_2_s_i<11)
                    	{
                    	    R_3_s_i=0;
                    	    while (R_3_s_i<11)
                    	    {
                    	        memset(model_time,0,2000);
                    	        memset(total_model_expression,0,2000);
                    	        memset(model_expression,0,sizeof(model_expression)); 
                    	        all_model_time= (int) (floor(all_time/RNA_age[R_l_i])+2); 
                    	        m_t=1;
                    	        while (m_t<=all_model_time)
                    	        {
                    	            if ((m_t*RNA_age[R_l_i])<=10) RNA_requirement_set=RNA_requirement_0[R_r_i_0];
                                                else if ((m_t*RNA_age[R_l_i])<=20) RNA_requirement_set=RNA_requirement_1[R_r_i_1];
                                                else if ((m_t*RNA_age[R_l_i])<=60) RNA_requirement_set=RNA_requirement_2[R_r_i_2];
                                                else  RNA_requirement_set=RNA_requirement_3[R_r_i_3]; 
                                                if (total_model_expression[m_t-1]<RNA_requirement_set) model_expression[m_t][0]=transcription[t_i]; else model_expression[m_t][0]=0; 
                                                model_expression[m_t][1]=model_expression[m_t-1][0]*RNAage_1_survival[R_1_s_i]; 
                                                model_expression[m_t][2]=model_expression[m_t-1][1]*RNAage_2_survival[R_2_s_i]; 
                                                model_expression[m_t][3]=model_expression[m_t-1][2]*RNAage_3_survival[R_3_s_i]; 
                                                model_expression[m_t][4]=0; 
                                                total_model_expression[m_t]=model_expression[m_t][0]+ model_expression[m_t][1]+ model_expression[m_t][2]+ model_expression[m_t][3]+ model_expression[m_t][4]; 
                                                model_time[m_t]=RNA_age[R_l_i]*m_t;
                                                m_t = m_t+1; 
                    	        }
                    	        e_t=0;
                    	        while (e_t<15)
                    	        {
                    	            if (experiment_time[e_t]<0) calculating_expression[e_t]=total_model_expression[0]; 
                                                if (experiment_time[e_t]>all_model_time) calculating_expression[e_t]=total_model_expression[all_model_time]; 
                                                m_t=0;
                                                while (m_t<=all_model_time)
                                                {
                                                    if (experiment_time[e_t]==model_time[m_t]) calculating_expression[e_t]=total_model_expression[m_t];   
                          	                else if (experiment_time[e_t]>model_time[m_t] && experiment_time[e_t]<model_time[m_t+1])  calculating_expression[e_t]=total_model_expression[m_t]+(total_model_expression[m_t+1]-total_model_expression[m_t])*((experiment_time[e_t]- model_time[m_t])/(model_time[m_t+1]-model_time[m_t]));
                          	                m_t=m_t+1;
                                                }
                                                e_t=e_t+1;
                    	        }
                    	        calculating_square=0; 
                    	        m_t=0;
                    	        while (m_t<15)
                    	        {
                    	            calculating_square=calculating_square + pow((calculating_expression[m_t]-experiment_expression[m_t]),2);  
                                                m_t=m_t+1;
                    	        }
                   	        if (R_r_i_0==0 && R_r_i_1==0 && R_r_i_2==0 && R_r_i_3==0 && t_i==0 && R_l_i==0 && R_1_s_i==0 && R_2_s_i==0 && R_3_s_i==0) minimum_square=calculating_square; 
                    	        if (calculating_square<minimum_square)
                    	        {
                    	            minimum_square=calculating_square;
                                                best_RNA_requirement_0=RNA_requirement_0[R_r_i_0];
                                                best_RNA_requirement_1=RNA_requirement_1[R_r_i_1];
                                                best_RNA_requirement_2=RNA_requirement_2[R_r_i_2];
                                                best_RNA_requirement_3=RNA_requirement_3[R_r_i_3];
                                                best_transcription=transcription[t_i];
                                                best_RNA_lifespan=RNA_lifespan[R_l_i];
                                                best_RNA_age=RNA_age[R_l_i];
                                                best_RNAage_1_survival=RNAage_1_survival[R_1_s_i];
                                                best_RNAage_2_survival=RNAage_2_survival[R_2_s_i];
                                                best_RNAage_3_survival=RNAage_3_survival[R_3_s_i];
                    	        }
                    	        R_3_s_i=R_3_s_i + 1; 
                    	    }
                    	    R_2_s_i=R_2_s_i +1; 
                                	}
                    	R_1_s_i=R_1_s_i + 1; 
                                }
                                R_l_i=R_l_i + 1; 
                            }
                            t_i=t_i+1;
                        }
                        R_r_i_3=R_r_i_3+1; 
                    }
                    R_r_i_2=R_r_i_2+1; 
                }
                R_r_i_1=R_r_i_1+1; 
            }
            R_r_i_0=R_r_i_0+1; 
        }
        
//3. Printing the rusults
  //3.1 Printing the minimum square and optimal parameters
        cout<<endl<<endl;
        cout<<"minimum_square:"<<minimum_square<<endl;
        cout<<"best_RNA_requirement_0="<<best_RNA_requirement_0<<endl;
        cout<<"best_RNA_requirement_1="<<best_RNA_requirement_1<<endl;
        cout<<"best_RNA_requirement_2="<<best_RNA_requirement_2<<endl;
        cout<<"best_RNA_requirement_3="<<best_RNA_requirement_3<<endl;
        cout<<"best_transcription="<<best_transcription<<endl;
        cout<<"best_RNA_lifespan="<<best_RNA_lifespan<<endl;
        cout<<"best_RNA_age="<<best_RNA_age<<endl;
        cout<<"best_RNAage_1_survival="<< best_RNAage_1_survival<<endl;
        cout<<"best_RNAage_2_survival="<<best_RNAage_2_survival<<endl;
        cout<<"best_RNAage_3_survival="<<best_RNAage_3_survival<<endl;
        cout<<endl<<endl;
  //3.2 Printing experimental data
        cout<<"Experiment Data-Experiment time:"<<endl;
        m_t=0;
        while (m_t<15)
        {
            cout<<"The"<<m_t<<"experiment time="<<experiment_time[m_t]<<", ";
            m_t=m_t+1;
        }
        cout<<endl;
        cout<<"Experiment Data-Gene expression:"<<endl;
        m_t=0;
        while (m_t<15)
        {
            cout<<"The"<<m_t<<"expression="<<experiment_expression[m_t]<<", ";
            m_t=m_t+1;
        }
        cout<<endl<<endl;
  //3.3 Printing simulation results
        float transcription_rate[2000], total_transcription[2000], degradation_rate[2000], total_degradation[2000]; 
        memset(transcription_rate,0,2000); 
        memset(total_transcription,0,2000); 
        memset(degradation_rate,0,2000); 
        memset(total_degradation,0,2000); 
        memset(model_time,0,2000);
        memset(total_model_expression,0,2000);
        memset(model_expression,0,sizeof(model_expression)); 
        all_model_time=(int)(floor(all_time/best_RNA_age)+2); 
        transcription_rate[0]=0; 
        total_transcription[0]=0; 
        degradation_rate[0]=0; 
        total_degradation[0]=0; 
        m_t=1;
        while (m_t<=all_model_time)
        {
            if ((m_t*best_RNA_age)<=10) RNA_requirement_set=best_RNA_requirement_0; 
            else if ((m_t*best_RNA_age)<=20) RNA_requirement_set=best_RNA_requirement_1;
            else if ((m_t*best_RNA_age)<=60) RNA_requirement_set=best_RNA_requirement_2;
            else  RNA_requirement_set=best_RNA_requirement_3; 
            if (total_model_expression[m_t-1]<RNA_requirement_set) model_expression[m_t][0]=best_transcription; else model_expression[m_t][0]=0; 
            model_expression[m_t][1]=model_expression[m_t-1][0]*best_RNAage_1_survival; 
            model_expression[m_t][2]=model_expression[m_t-1][1]*best_RNAage_2_survival; 
            model_expression[m_t][3]=model_expression[m_t-1][2]*best_RNAage_3_survival; 
            model_expression[m_t][4]=0; 
            total_model_expression[m_t]=model_expression[m_t][0]+ model_expression[m_t][1]+ model_expression[m_t][2]+ model_expression[m_t][3]+ model_expression[m_t][4]; 
            model_time[m_t]=(best_RNA_lifespan/4)*m_t;
            cout<<"The"<<m_t<<"m_t*best_RNA_age="<<m_t*best_RNA_age<<", ";
            cout<<"The"<<m_t<<"RNA_requirement_set="<<RNA_requirement_set<<endl;
            transcription_rate[m_t]=model_expression[m_t][0];
            total_transcription[m_t]=total_transcription[m_t-1]+transcription_rate[m_t]; 
            degradation_rate[m_t]=total_model_expression[m_t-1]-total_model_expression[m_t]+model_expression[m_t][0]; 
            total_degradation[m_t]=total_degradation[m_t-1]+degradation_rate[m_t];  
            m_t = m_t+1; 
        }
        e_t=0;
        while (e_t<15)
        {
            if (experiment_time[e_t]<0) calculating_expression[e_t]=total_model_expression[0]; 
            if (experiment_time[e_t]>all_model_time) calculating_expression[e_t]=total_model_expression[all_model_time]; 
            m_t=0;
            while (m_t<=all_model_time)
            {
                if (experiment_time[e_t]==model_time[m_t]) calculating_expression[e_t]=total_model_expression[m_t];   
                else if (experiment_time[e_t]>model_time[m_t] && experiment_time[e_t]<model_time[m_t+1])  calculating_expression[e_t]=total_model_expression[m_t]+(total_model_expression[m_t+1]-total_model_expression[m_t])*((experiment_time[e_t]- model_time[m_t])/(model_time[m_t+1]-model_time[m_t]));
                m_t=m_t+1;
            }
            e_t=e_t+1;
        }
        
        cout<<"Simulation Data-Calculation of gene expression at experiment time:"<<endl;
        e_t=0;
        while (e_t<15)
        {
            cout<<"The"<<e_t<<"experiment time-calculating gene expression="<<calculating_expression[e_t]<<", ";
            e_t=e_t+1;
        }
        cout<<endl<<endl;
        
        cout<<"Simulation 1-Model time:"<<endl;
        m_t=0;
        while (m_t<=all_model_time)
        {
            cout<<"The"<<m_t<<"model time="<<model_time[m_t]<<", ";
            m_t=m_t+1;
        }
        cout<<endl<<endl;
        
        cout<<"Simulation 2-Calculation of gene expression at model time:"<<endl;
        m_t=0;
        while (m_t<=all_model_time)
        {
            cout<<"The"<<m_t<<"model time-calculating gene expression="<<total_model_expression[m_t]<<", ";
            m_t=m_t+1;
        }
        cout<<endl<<endl;
        
        cout<<"Simulation 3-Accumulated transcription amounts minus accumulated degradation amounts to check gene expression at model time:"<<endl;
        m_t=0;
        while (m_t<=all_model_time)
        {
            cout<<"The"<<m_t<<"transcription-degradation checking result="<<total_transcription[m_t]-total_degradation[m_t]<<", ";
            m_t=m_t+1;
        }
        cout<<endl<<endl;

        cout<<"Simulation 4-Accumulated transcription amounts:"<<endl;
        m_t=0;
        while (m_t<=all_model_time)
        {
            cout<<"The"<<m_t<<"result of accumulated transcription amounts="<<total_transcription[m_t]<<", ";
            m_t=m_t+1;
        }
        cout<<endl<<endl;

        cout<<"Simulation 5-Accumulated degradation amounts:"<<endl;
        m_t=0;
        while (m_t<=all_model_time)
        {
            cout<<"The"<<m_t<<"result of accumulated degradation amounts="<<total_degradation[m_t]<<", ";
            m_t=m_t+1;
        }

        return 0;
       }

/////////////////////////////////////////////////////////////////////////////////////////////////////////////////////////////////////////////////////////////////////////////////////////


//C++ code for S1B Fig (S1 Fig. Three additional examples analysis of experimental data of single-cell RNA abundance using the present model.--(B) Regular fluctuations: analysis of mRNA level fluctuations of the S. cerevisiae NTH1 gene by the model.)
#include <iostream>
#include <math.h>
#include <string.h>
using namespace std;
int main ( )
       {
//1. Definition and assignment of variables
        float all_time=70; 
        float model_time[2000];
        int m_t; 
        int all_model_time; 
        float total_model_expression[2000]; 
        float model_expression[2000][5]; 
        float calculating_expression[15];
        float experiment_expression[15]; 
        float experiment_time[15]; 
        int e_t; 
        float calculating_square; 
        float minimum_square; 
        experiment_time[0]=0, experiment_time[1]=5, experiment_time[2]=10, experiment_time[3]=15, experiment_time[4]=20, experiment_time[5]=25, experiment_time[6]=30, experiment_time[7]=35, experiment_time[8]=40, experiment_time[9]=45, experiment_time[10]=50, experiment_time[11]=55, experiment_time[12]=60, experiment_time[13]=65, experiment_time[14]=70; 
        experiment_expression[0]=0, experiment_expression[1]=0.36, experiment_expression[2]=1.12, experiment_expression[3]=1.82, experiment_expression[4]=1.97, experiment_expression[5]=1.88, experiment_expression[6]=1.71, experiment_expression[7]=1.62, experiment_expression[8]=1.77, experiment_expression[9]=1.73, experiment_expression[10]=1.82, experiment_expression[11]=1.61, experiment_expression[12]=1.70, experiment_expression[13]=0.50, experiment_expression[14]=0.07; 
  //1.1 Definition and assignment of the demand of RNA (activity)
    //1.1.0  Definition and assignment of the 0th demand of RNA (activity)
        float best_RNA_requirement_0, minimum_RNA_requirement_0, maximum_RNA_requirement_0, RNA_requirement_interval_0, RNA_requirement_set; 
        cout<<"minimum_RNA_requirement_0=";
        cin>>minimum_RNA_requirement_0;
        cout<<"maximum_RNA_requirement_0=";
        cin>>maximum_RNA_requirement_0;
        RNA_requirement_interval_0=(maximum_RNA_requirement_0 - minimum_RNA_requirement_0)/5;  
        float RNA_requirement_0[6]; 
        RNA_requirement_0[0]=minimum_RNA_requirement_0, RNA_requirement_0[1]=minimum_RNA_requirement_0+RNA_requirement_interval_0, RNA_requirement_0[2]=minimum_RNA_requirement_0+RNA_requirement_interval_0*2, RNA_requirement_0[3]=minimum_RNA_requirement_0+RNA_requirement_interval_0*3, RNA_requirement_0[4]=minimum_RNA_requirement_0+RNA_requirement_interval_0*4, RNA_requirement_0[5]=minimum_RNA_requirement_0+RNA_requirement_interval_0*5; 
        int R_r_i_0;
    //1.1.1 Definition and assignment of the 1st demand of RNA (activity)  
        float best_RNA_requirement_1, minimum_RNA_requirement_1, maximum_RNA_requirement_1, RNA_requirement_interval_1;
        cout<<"minimum_RNA_requirement_1=";
        cin>>minimum_RNA_requirement_1;
        cout<<"maximum_RNA_requirement_1=";
        cin>>maximum_RNA_requirement_1;
        RNA_requirement_interval_1=(maximum_RNA_requirement_1 - minimum_RNA_requirement_1)/5;  
        float RNA_requirement_1[6]; 
        RNA_requirement_1[0]=minimum_RNA_requirement_1, RNA_requirement_1[1]=minimum_RNA_requirement_1+RNA_requirement_interval_1, RNA_requirement_1[2]=minimum_RNA_requirement_1+RNA_requirement_interval_1*2, RNA_requirement_1[3]=minimum_RNA_requirement_1+RNA_requirement_interval_1*3, RNA_requirement_1[4]=minimum_RNA_requirement_1+RNA_requirement_interval_1*4, RNA_requirement_1[5]=minimum_RNA_requirement_1+RNA_requirement_interval_1*5; 
        int R_r_i_1; 
    //1.1.2  Definition and assignment of the 2nd demand of RNA (activity)
        float best_RNA_requirement_2, minimum_RNA_requirement_2, maximum_RNA_requirement_2, RNA_requirement_interval_2;
        cout<<"minimum_RNA_requirement_2=";
        cin>>minimum_RNA_requirement_2;
        cout<<"maximum_RNA_requirement_2=";
        cin>>maximum_RNA_requirement_2;
        RNA_requirement_interval_2=(maximum_RNA_requirement_2 - minimum_RNA_requirement_2)/5;  
        float RNA_requirement_2[6]; 
        RNA_requirement_2[0]=minimum_RNA_requirement_2, RNA_requirement_2[1]=minimum_RNA_requirement_2+RNA_requirement_interval_2, RNA_requirement_2[2]=minimum_RNA_requirement_2+RNA_requirement_interval_2*2, RNA_requirement_2[3]=minimum_RNA_requirement_2+RNA_requirement_interval_2*3, RNA_requirement_2[4]=minimum_RNA_requirement_2+RNA_requirement_interval_2*4, RNA_requirement_2[5]=minimum_RNA_requirement_2+RNA_requirement_interval_2*5;
        int R_r_i_2;
    //1.1.3 Definition and assignment of the 3rd demand of RNA (activity)  
        float best_RNA_requirement_3, minimum_RNA_requirement_3, maximum_RNA_requirement_3, RNA_requirement_interval_3;
        cout<<"minimum_RNA_requirement_3=";
        cin>>minimum_RNA_requirement_3;
        cout<<"maximum_RNA_requirement_3=";
        cin>>maximum_RNA_requirement_3;
        RNA_requirement_interval_3=(maximum_RNA_requirement_3 - minimum_RNA_requirement_3)/5;  
        float RNA_requirement_3[6]; 
        RNA_requirement_3[0]=minimum_RNA_requirement_3, RNA_requirement_3[1]=minimum_RNA_requirement_3+RNA_requirement_interval_3, RNA_requirement_3[2]=minimum_RNA_requirement_3+RNA_requirement_interval_3*2, RNA_requirement_3[3]=minimum_RNA_requirement_3+RNA_requirement_interval_3*3, RNA_requirement_3[4]=minimum_RNA_requirement_3+RNA_requirement_interval_3*4, RNA_requirement_3[5]=minimum_RNA_requirement_3+RNA_requirement_interval_3*5; 
        int R_r_i_3; 
  //1.2  Definition and assignment of transcription
        float best_transcription, minimum_transcription, maximum_transcription, transcription_interval;
        cout<<"minimum_transcription=";
        cin>>minimum_transcription;
        cout<<"maximum_transcription=";
        cin>>maximum_transcription;
        transcription_interval=(maximum_transcription - minimum_transcription)/5;  
        float transcription[6];  
        transcription[0]=minimum_transcription, transcription[1]=minimum_transcription+transcription_interval, transcription[2]=minimum_transcription+transcription_interval*2, transcription[3]=minimum_transcription+transcription_interval*3, transcription[4]=minimum_transcription+transcription_interval*4, transcription[5]=minimum_transcription+transcription_interval*5; 
        int t_i; 
  //1.3 Definition and assignment of RNA lifespan
        float best_RNA_lifespan, minimum_RNA_lifespan, maximum_RNA_lifespan,RNA_lifespan_interval;
        cout<<"minimum_RNA_lifespan=";
        cin>>minimum_RNA_lifespan;
        cout<<"maximum_RNA_lifespan=";
        cin>>maximum_RNA_lifespan;
        RNA_lifespan_interval=(maximum_RNA_lifespan - minimum_RNA_lifespan)/10;  
        float RNA_lifespan[11]; 
        float best_RNA_age; 
        float RNA_age[11]; 
        int R_l_i; 
        R_l_i=0;
        while (R_l_i<=10)
        {
            RNA_lifespan[R_l_i]=minimum_RNA_lifespan+RNA_lifespan_interval*R_l_i;
            RNA_age[R_l_i]=RNA_lifespan[R_l_i]/4;
            R_l_i=R_l_i+1;
        }
  //1.4 Definition and assignment of RNA survival at RNA Age 1
        float best_RNAage_1_survival, minimum_RNAage_1_survival, maximum_RNAage_1_survival, RNAage_1_survival_interval;
        cout<<"minimum_RNAage_1_survival=";
        cin>>minimum_RNAage_1_survival;
        cout<<"maximum_RNAage_1_survival=";
        cin>>maximum_RNAage_1_survival;
        RNAage_1_survival_interval=(maximum_RNAage_1_survival - minimum_RNAage_1_survival)/10;  
        float RNAage_1_survival[11];  
        RNAage_1_survival[0]=minimum_RNAage_1_survival, RNAage_1_survival[1]=minimum_RNAage_1_survival+RNAage_1_survival_interval, RNAage_1_survival[2]=minimum_RNAage_1_survival+RNAage_1_survival_interval*2, RNAage_1_survival[3]=minimum_RNAage_1_survival+RNAage_1_survival_interval*3, RNAage_1_survival[4]=minimum_RNAage_1_survival+RNAage_1_survival_interval*4, RNAage_1_survival[5]=minimum_RNAage_1_survival+RNAage_1_survival_interval*5, RNAage_1_survival[6]=minimum_RNAage_1_survival+RNAage_1_survival_interval*6, RNAage_1_survival[7]=minimum_RNAage_1_survival+RNAage_1_survival_interval*7, RNAage_1_survival[8]=minimum_RNAage_1_survival+RNAage_1_survival_interval*8, RNAage_1_survival[9]=minimum_RNAage_1_survival+RNAage_1_survival_interval*9, RNAage_1_survival[10]=minimum_RNAage_1_survival+RNAage_1_survival_interval*10; 
        int R_1_s_i; 
  //1.5 Definition and assignment of RNA survival at RNA Age 2
        float best_RNAage_2_survival, minimum_RNAage_2_survival, maximum_RNAage_2_survival, RNAage_2_survival_interval;
        cout<<"minimum_RNAage_2_survival=";
        cin>>minimum_RNAage_2_survival;
        cout<<"maximum_RNAage_2_survival=";
        cin>>maximum_RNAage_2_survival;
        RNAage_2_survival_interval=(maximum_RNAage_2_survival - minimum_RNAage_2_survival)/10;  
        float RNAage_2_survival[11];  
        RNAage_2_survival[0]=minimum_RNAage_2_survival, RNAage_2_survival[1]=minimum_RNAage_2_survival+RNAage_2_survival_interval, RNAage_2_survival[2]=minimum_RNAage_2_survival+RNAage_2_survival_interval*2, RNAage_2_survival[3]=minimum_RNAage_2_survival+RNAage_2_survival_interval*3, RNAage_2_survival[4]=minimum_RNAage_2_survival+RNAage_2_survival_interval*4, RNAage_2_survival[5]=minimum_RNAage_2_survival+RNAage_2_survival_interval*5, RNAage_2_survival[6]=minimum_RNAage_2_survival+RNAage_2_survival_interval*6, RNAage_2_survival[7]=minimum_RNAage_2_survival+RNAage_2_survival_interval*7, RNAage_2_survival[8]=minimum_RNAage_2_survival+RNAage_2_survival_interval*8, RNAage_2_survival[9]=minimum_RNAage_2_survival+RNAage_2_survival_interval*9, RNAage_2_survival[10]=minimum_RNAage_2_survival+RNAage_2_survival_interval*10; 
        int R_2_s_i; 
  //1.6 Definition and assignment of RNA survival at RNA Age 3
        float best_RNAage_3_survival, minimum_RNAage_3_survival, maximum_RNAage_3_survival, RNAage_3_survival_interval;
        cout<<"minimum_RNAage_3_survival=";
        cin>>minimum_RNAage_3_survival;
        cout<<"maximum_RNAage_3_survival=";
        cin>>maximum_RNAage_3_survival;
        RNAage_3_survival_interval=(maximum_RNAage_3_survival - minimum_RNAage_3_survival)/10;  
        float RNAage_3_survival[11];  
        RNAage_3_survival[0]=minimum_RNAage_3_survival, RNAage_3_survival[1]=minimum_RNAage_3_survival+RNAage_3_survival_interval, RNAage_3_survival[2]=minimum_RNAage_3_survival+RNAage_3_survival_interval*2, RNAage_3_survival[3]=minimum_RNAage_3_survival+RNAage_3_survival_interval*3, RNAage_3_survival[4]=minimum_RNAage_3_survival+RNAage_3_survival_interval*4, RNAage_3_survival[5]=minimum_RNAage_3_survival+RNAage_3_survival_interval*5, RNAage_3_survival[6]=minimum_RNAage_3_survival+RNAage_3_survival_interval*6, RNAage_3_survival[7]=minimum_RNAage_3_survival+RNAage_3_survival_interval*7, RNAage_3_survival[8]=minimum_RNAage_3_survival+RNAage_3_survival_interval*8, RNAage_3_survival[9]=minimum_RNAage_3_survival+RNAage_3_survival_interval*9, RNAage_3_survival[10]=minimum_RNAage_3_survival+RNAage_3_survival_interval*10; 
        int R_3_s_i; 
  //1.7 Definition and assignment of RNA survival at RNA Age 4
        float RNAage_4_survival=0;  
        
//2. Regression calculation
        R_r_i_0=0;
        while (R_r_i_0<6)
        {
            R_r_i_1=0;
            while (R_r_i_1<6)
            {
                R_r_i_2=0;
                while (R_r_i_2<6)
                {
                	  R_r_i_3=0;
                    while (R_r_i_3<6)
                    {
                        t_i=0;
                        while (t_i<6)
                        {
                            R_l_i=0;
                            while (R_l_i<11)
                            {
                                R_1_s_i=0;
                                while (R_1_s_i<11)
                                {
                                    R_2_s_i=0;
                    	while (R_2_s_i<11)
                    	{
                    	    R_3_s_i=0;
                    	    while (R_3_s_i<11)
                 	                     {
                 	                         memset(model_time,0,2000);
                    	       memset(total_model_expression,0,2000);
                    	       memset(model_expression,0,sizeof(model_expression)); 
                    	       all_model_time= (int) (floor(all_time/RNA_age[R_l_i])+2); 
                    	       m_t=1;
                    	       while (m_t<=all_model_time)
                    	       {
                    	           if ((m_t*RNA_age[R_l_i])<=5) RNA_requirement_set=RNA_requirement_0[R_r_i_0];
                                               else if ((m_t*RNA_age[R_l_i])<=10) RNA_requirement_set=RNA_requirement_1[R_r_i_1];
                                               else if ((m_t*RNA_age[R_l_i])<=60) RNA_requirement_set=RNA_requirement_2[R_r_i_2];
                                               else  RNA_requirement_set=RNA_requirement_3[R_r_i_3]; 
                                               if (total_model_expression[m_t-1]<RNA_requirement_set) model_expression[m_t][0]=transcription[t_i]; else model_expression[m_t][0]=0; 
                                               model_expression[m_t][1]=model_expression[m_t-1][0]*RNAage_1_survival[R_1_s_i]; 
                                               model_expression[m_t][2]=model_expression[m_t-1][1]*RNAage_2_survival[R_2_s_i]; 
                                               model_expression[m_t][3]=model_expression[m_t-1][2]*RNAage_3_survival[R_3_s_i]; 
                                               model_expression[m_t][4]=0; 
                                               total_model_expression[m_t]=model_expression[m_t][0]+ model_expression[m_t][1]+ model_expression[m_t][2]+ model_expression[m_t][3]+ model_expression[m_t][4]; 
                                               model_time[m_t]=RNA_age[R_l_i]*m_t;
                                               m_t = m_t+1; 
                    	       }
                    	       e_t=0;
                    	       while (e_t<15)
                    	       {
                    	            if (experiment_time[e_t]<0) calculating_expression[e_t]=total_model_expression[0]; 
                                                if (experiment_time[e_t]>all_model_time) calculating_expression[e_t]=total_model_expression[all_model_time]; 
                                                m_t=0;
                                                while (m_t<=all_model_time)
                                                {
                                                	if (experiment_time[e_t]==model_time[m_t]) calculating_expression[e_t]=total_model_expression[m_t];   
                          	                  else if (experiment_time[e_t]>model_time[m_t] && experiment_time[e_t]<model_time[m_t+1])  calculating_expression[e_t]=total_model_expression[m_t]+(total_model_expression[m_t+1]-total_model_expression[m_t])*((experiment_time[e_t]- model_time[m_t])/(model_time[m_t+1]-model_time[m_t]));
                          	                  m_t=m_t+1;
                                                }
                                                e_t=e_t+1;
                    	       }
                    	       calculating_square=0; 
                    	       m_t=0;
                    	       while (m_t<15)
                    	       {
                    	            calculating_square=calculating_square + pow((calculating_expression[m_t]-experiment_expression[m_t]),2);  
                                                m_t=m_t+1;
               	                           }
                    	         if (R_r_i_0==0 && R_r_i_1==0 && R_r_i_2==0 && R_r_i_3==0 && t_i==0 && R_l_i==0 && R_1_s_i==0 && R_2_s_i==0 && R_3_s_i==0) minimum_square=calculating_square; 
                    	         if (calculating_square<minimum_square)
                    	         {
                    	             minimum_square=calculating_square;
                                                 best_RNA_requirement_0=RNA_requirement_0[R_r_i_0];
                                                 best_RNA_requirement_1=RNA_requirement_1[R_r_i_1];
                                                 best_RNA_requirement_2=RNA_requirement_2[R_r_i_2];
                                                 best_RNA_requirement_3=RNA_requirement_3[R_r_i_3];
                                                 best_transcription=transcription[t_i];
                                                 best_RNA_lifespan=RNA_lifespan[R_l_i];
                                                 best_RNA_age=RNA_age[R_l_i];
                                                 best_RNAage_1_survival=RNAage_1_survival[R_1_s_i];
                                                 best_RNAage_2_survival=RNAage_2_survival[R_2_s_i];
                                                 best_RNAage_3_survival=RNAage_3_survival[R_3_s_i];
                    	        }
                    	        R_3_s_i=R_3_s_i + 1; 
                 	                      }
                    	    R_2_s_i=R_2_s_i +1; 
                    	}
                    	R_1_s_i=R_1_s_i + 1; 
                                }
                                R_l_i=R_l_i + 1; 
                            }
                            t_i=t_i+1;
                        }
                        R_r_i_3=R_r_i_3+1; 
                    }
                    R_r_i_2=R_r_i_2+1; 
                }
                R_r_i_1=R_r_i_1+1; 
            }
            R_r_i_0=R_r_i_0+1; 
        }
        
//3. Printing the rusults
  //3.1 Printing the minimum square and optimal parameters
        cout<<endl<<endl;
        cout<<"minimum_square:"<<minimum_square<<endl;
        cout<<"best_RNA_requirement_0="<<best_RNA_requirement_0<<endl;
        cout<<"best_RNA_requirement_1="<<best_RNA_requirement_1<<endl;
        cout<<"best_RNA_requirement_2="<<best_RNA_requirement_2<<endl;
        cout<<"best_RNA_requirement_3="<<best_RNA_requirement_3<<endl;
        cout<<"best_transcription="<<best_transcription<<endl;
        cout<<"best_RNA_lifespan="<<best_RNA_lifespan<<endl;
        cout<<"best_RNA_age="<<best_RNA_age<<endl;
        cout<<"best_RNAage_1_survival="<< best_RNAage_1_survival<<endl;
        cout<<"best_RNAage_2_survival="<<best_RNAage_2_survival<<endl;
        cout<<"best_RNAage_3_survival="<<best_RNAage_3_survival<<endl;
        cout<<endl<<endl;
  //3.2 Printing experimental data
        cout<<"Experiment Data-Experiment time:"<<endl;
        m_t=0;
        while (m_t<15)
        {
            cout<<"The"<<m_t<<"experiment time="<<experiment_time[m_t]<<", ";
            m_t=m_t+1;
        }
        cout<<endl;
        cout<<"Experiment Data-Gene expression:"<<endl;
        m_t=0;
        while (m_t<15)
        {
            cout<<"The"<<m_t<<"expression="<<experiment_expression[m_t]<<", ";
            m_t=m_t+1;
        }
        cout<<endl<<endl;
  //3.3 Printing simulation results
        float transcription_rate[2000], total_transcription[2000], degradation_rate[2000], total_degradation[2000]; 
        memset(transcription_rate,0,2000); 
        memset(total_transcription,0,2000); 
        memset(degradation_rate,0,2000); 
        memset(total_degradation,0,2000); 
        memset(model_time,0,2000);
        memset(total_model_expression,0,2000);
        memset(model_expression,0,sizeof(model_expression)); 
        all_model_time=(int)(floor(all_time/best_RNA_age)+2); 
        transcription_rate[0]=0; 
        total_transcription[0]=0; 
        degradation_rate[0]=0; 
        total_degradation[0]=0; 
        m_t=1;
        while (m_t<=all_model_time)
        {
            if ((m_t*best_RNA_age)<=5) RNA_requirement_set=best_RNA_requirement_0; 
            else if ((m_t*best_RNA_age)<=10) RNA_requirement_set=best_RNA_requirement_1;
            else if ((m_t*best_RNA_age)<=60) RNA_requirement_set=best_RNA_requirement_2;
            else  RNA_requirement_set=best_RNA_requirement_3; 
            if (total_model_expression[m_t-1]<RNA_requirement_set) model_expression[m_t][0]=best_transcription; else model_expression[m_t][0]=0; 
            model_expression[m_t][1]=model_expression[m_t-1][0]*best_RNAage_1_survival; 
            model_expression[m_t][2]=model_expression[m_t-1][1]*best_RNAage_2_survival; 
            model_expression[m_t][3]=model_expression[m_t-1][2]*best_RNAage_3_survival; 
            model_expression[m_t][4]=0; 
            total_model_expression[m_t]=model_expression[m_t][0]+ model_expression[m_t][1]+ model_expression[m_t][2]+ model_expression[m_t][3]+ model_expression[m_t][4]; 
            model_time[m_t]=(best_RNA_lifespan/4)*m_t;
            cout<<"The"<<m_t<<"m_t*best_RNA_age="<<m_t*best_RNA_age<<", ";
            cout<<"The"<<m_t<<"RNA_requirement_set="<<RNA_requirement_set<<endl;
            transcription_rate[m_t]=model_expression[m_t][0];
            total_transcription[m_t]=total_transcription[m_t-1]+transcription_rate[m_t]; 
            degradation_rate[m_t]=total_model_expression[m_t-1]-total_model_expression[m_t]+model_expression[m_t][0]; 
            total_degradation[m_t]=total_degradation[m_t-1]+degradation_rate[m_t];  
            m_t = m_t+1; 
        }
        e_t=0;
        while (e_t<15)
        {
            if (experiment_time[e_t]<0) calculating_expression[e_t]=total_model_expression[0]; 
            if (experiment_time[e_t]>all_model_time) calculating_expression[e_t]=total_model_expression[all_model_time]; 
            m_t=0;
            while (m_t<=all_model_time)
            {
                if (experiment_time[e_t]==model_time[m_t]) calculating_expression[e_t]=total_model_expression[m_t];   
                else if (experiment_time[e_t]>model_time[m_t] && experiment_time[e_t]<model_time[m_t+1])  calculating_expression[e_t]=total_model_expression[m_t]+(total_model_expression[m_t+1]-total_model_expression[m_t])*((experiment_time[e_t]- model_time[m_t])/(model_time[m_t+1]-model_time[m_t]));
                m_t=m_t+1;
            }
            e_t=e_t+1;
        }
        
        cout<<"Simulation Data-Calculation of gene expression at experiment time:"<<endl;
        e_t=0;
        while (e_t<15)
        {
            cout<<"The"<<e_t<<"experiment time-calculating gene expression="<<calculating_expression[e_t]<<", ";
            e_t=e_t+1;
        }
        cout<<endl<<endl;
        
        cout<<"Simulation 1-Model time:"<<endl;
        m_t=0;
        while (m_t<=all_model_time)
        {
            cout<<"The"<<m_t<<"model time="<<model_time[m_t]<<", ";
            m_t=m_t+1;
        }
        cout<<endl<<endl;
        
        cout<<"Simulation 2-Calculation of gene expression at model time:"<<endl;
        m_t=0;
        while (m_t<=all_model_time)
        {
            cout<<"The"<<m_t<<"model time-calculating gene expression="<<total_model_expression[m_t]<<", ";
            m_t=m_t+1;
        }
        cout<<endl<<endl;
        
        cout<<"Simulation 3-Accumulated transcription amounts minus accumulated degradation amounts to check gene expression at model time:"<<endl;
        m_t=0;
        while (m_t<=all_model_time)
        {
            cout<<"The"<<m_t<<"transcription-degradation checking result="<<total_transcription[m_t]-total_degradation[m_t]<<", ";
            m_t=m_t+1;
        }
        cout<<endl<<endl;

        cout<<"Simulation 4-Accumulated transcription amounts:"<<endl;
        m_t=0;
        while (m_t<=all_model_time)
        {
            cout<<"The"<<m_t<<"result of accumulated transcription amounts="<<total_transcription[m_t]<<", ";
            m_t=m_t+1;
        }
        cout<<endl<<endl;

        cout<<"Simulation 5-Accumulated degradation amounts:"<<endl;
        m_t=0;
        while (m_t<=all_model_time)
        {
            cout<<"The"<<m_t<<"result of accumulated degradation amounts="<<total_degradation[m_t]<<", ";
            m_t=m_t+1;
        }

        return 0;
       }

/////////////////////////////////////////////////////////////////////////////////////////////////////////////////////////////////////////////////////////////////////////////////////////


//C++ code for S1C Fig  (S1 Fig. Three additional examples analysis of experimental data of single-cell RNA abundance using the present model.--(C) Irregular fluctuations: analysis of mRNA level fluctuations of the S. cerevisiae CYB2 gene by the model.)
#include <iostream>
#include <math.h>
#include <string.h>
using namespace std;
int main ( )
       {
//1. Definition and assignment of variables
        float all_time=70;
        float experiment_start_time=0;  
        float experiment_time_unit=5;  
        float model_time[2000]; 
        int m_t; 
        int all_model_time; 
        float total_model_expression[2000]; 
        float model_expression[2000][5]; 
        float calculating_expression[15];
        float experiment_expression[15]; 
        float experiment_time[15]; 
        float RNA_requirement[15];
        int e_t; 
        float calculating_square; 
        float minimum_square; 
        experiment_time[0]=0, experiment_time[1]=5, experiment_time[2]=10, experiment_time[3]=15, experiment_time[4]=20, experiment_time[5]=25, experiment_time[6]=30, experiment_time[7]=35, experiment_time[8]=40, experiment_time[9]=45, experiment_time[10]=50, experiment_time[11]=55, experiment_time[12]=60, experiment_time[13]=65, experiment_time[14]=70; 
        experiment_expression[0]=0, experiment_expression[1]=-0.11, experiment_expression[2]=1.35, experiment_expression[3]=1.34, experiment_expression[4]=0.26, experiment_expression[5]=0.77, experiment_expression[6]=2.43, experiment_expression[7]=1.73, experiment_expression[8]=1.44, experiment_expression[9]=2.05, experiment_expression[10]=2.87, experiment_expression[11]=2.93, experiment_expression[12]=-0.11, experiment_expression[13]=-0.15, experiment_expression[14]=-0.12; 
        RNA_requirement[0]=0, RNA_requirement[1]=0, RNA_requirement[2]=1, RNA_requirement[3]=1, RNA_requirement[4]=0, RNA_requirement[5]=0.4, RNA_requirement[6]=1.8, RNA_requirement[7]=1.5, RNA_requirement[8]=1.8, RNA_requirement[9]=1.4, RNA_requirement[10]=2.8, RNA_requirement[11]=1.4, RNA_requirement[12]=0, RNA_requirement[13]=0, RNA_requirement[14]=0; 
        float RNA_requirement_set;

  //1.0 Definition and assignment of variables
        float best_transcription, minimum_transcription, maximum_transcription, transcription_interval;
        cout<<"minimum_transcription=";
        cin>>minimum_transcription;
        cout<<"maximum_transcription=";
        cin>>maximum_transcription;
        transcription_interval=(maximum_transcription - minimum_transcription)/100;  
        float transcription[101];  
        int t_i; 
        t_i=0;
        while (t_i<=100)
        {
            transcription[t_i]=minimum_transcription+transcription_interval*t_i; 
            t_i=t_i+1;
        }
  //1.1 Definition and assignment of RNA lifespan
        float best_RNA_lifespan, minimum_RNA_lifespan, maximum_RNA_lifespan,RNA_lifespan_interval;
        cout<<"minimum_RNA_lifespan=";
        cin>>minimum_RNA_lifespan;
        cout<<"maximum_RNA_lifespan=";
        cin>>maximum_RNA_lifespan;
        RNA_lifespan_interval=(maximum_RNA_lifespan - minimum_RNA_lifespan)/100;  
        float RNA_lifespan[101]; 
        float best_RNA_age; 
        float RNA_age[101]; 
        int R_l_i; 
        R_l_i=0;
        while (R_l_i<=100)
        {
            RNA_lifespan[R_l_i]=minimum_RNA_lifespan+RNA_lifespan_interval*R_l_i; 
            RNA_age[R_l_i]=RNA_lifespan[R_l_i]/4;  
            R_l_i=R_l_i+1;
        }
  //1.2 Definition and assignment of RNA survival at RNA Age 0
        float RNAage_0_survival=1;  
  //1.3 Definition and assignment of RNA survival at RNA Age 1
        float best_RNAage_1_survival, minimum_RNAage_1_survival, maximum_RNAage_1_survival, RNAage_1_survival_interval;
        cout<<"minimum_RNAage_1_survival=";
        cin>>minimum_RNAage_1_survival;
        cout<<"maximum_RNAage_1_survival=";
        cin>>maximum_RNAage_1_survival;
        RNAage_1_survival_interval=(maximum_RNAage_1_survival - minimum_RNAage_1_survival)/10;  
        float RNAage_1_survival[11]; 
        int R_1_s_i; 
        R_1_s_i=0; 
        while (R_1_s_i<=10)
        {
            RNAage_1_survival[R_1_s_i]=minimum_RNAage_1_survival+RNAage_1_survival_interval*R_1_s_i; 
            R_1_s_i=R_1_s_i+1;
        }
  //1.4 Definition and assignment of RNA survival at RNA Age 2
        float best_RNAage_2_survival, minimum_RNAage_2_survival, maximum_RNAage_2_survival, RNAage_2_survival_interval;
        cout<<"minimum_RNAage_2_survival=";
        cin>>minimum_RNAage_2_survival;
        cout<<"maximum_RNAage_2_survival=";
        cin>>maximum_RNAage_2_survival;
        RNAage_2_survival_interval=(maximum_RNAage_2_survival - minimum_RNAage_2_survival)/10;  
        float RNAage_2_survival[11];  
        int R_2_s_i; 
        R_2_s_i=0; 
        while (R_2_s_i<=10)
        {
            RNAage_2_survival[R_2_s_i]=minimum_RNAage_2_survival+RNAage_2_survival_interval*R_2_s_i; 
            R_2_s_i=R_2_s_i+1;
        }
  //1.5 Definition and assignment of RNA survival at RNA Age 3
        float best_RNAage_3_survival, minimum_RNAage_3_survival, maximum_RNAage_3_survival, RNAage_3_survival_interval;
        cout<<"minimum_RNAage_3_survival=";
        cin>>minimum_RNAage_3_survival;
        cout<<"maximum_RNAage_3_survival=";
        cin>>maximum_RNAage_3_survival;
        RNAage_3_survival_interval=(maximum_RNAage_3_survival - minimum_RNAage_3_survival)/10;  
        float RNAage_3_survival[11];  
        int R_3_s_i; 
        R_3_s_i=0; 
        while (R_3_s_i<=10)
        {
            RNAage_3_survival[R_3_s_i]=minimum_RNAage_3_survival+RNAage_3_survival_interval*R_3_s_i; 
            R_3_s_i=R_3_s_i+1;
        }
  //1.6 Definition and assignment of RNA survival at RNA Age 4
        float RNAage_4_survival=0;
        
//2. Regression calculation
        t_i=0;
        while (t_i<101)
        {
            R_l_i=0;
            while (R_l_i<101)
            {
                R_1_s_i=0;
                while (R_1_s_i<11)
                {
                    R_2_s_i=0;
                    while (R_2_s_i<11)
                    {
                        R_3_s_i=0;
                        while (R_3_s_i<11)
                        {
                            memset(model_time,0,2000);
                            memset(total_model_expression,0,2000);
                            memset(model_expression,0,sizeof(model_expression)); 
                            all_model_time= (int) (floor((all_time-experiment_start_time)/RNA_age[R_l_i])+2);                                                     
                            total_model_expression[0]=experiment_expression[0]; 
                            model_time[0]=experiment_start_time;
                            m_t=1;
                            while (m_t<=all_model_time)   
                            {
                                if (m_t*RNA_age[R_l_i]+experiment_start_time<experiment_start_time) RNA_requirement_set=RNA_requirement[0]; 
                                else if (m_t*RNA_age[R_l_i]+experiment_start_time>all_time) RNA_requirement_set=RNA_requirement[14]; 
                                else RNA_requirement_set=RNA_requirement[(int)floor((m_t*RNA_age[R_l_i]+experiment_start_time)/experiment_time_unit)]; 
                                if (total_model_expression[m_t-1]<RNA_requirement_set) model_expression[m_t][0]=transcription[t_i]; else model_expression[m_t][0]=0; 
                                model_expression[m_t][1]=model_expression[m_t-1][0]*RNAage_1_survival[R_1_s_i]; 
                                model_expression[m_t][2]=model_expression[m_t-1][1]*RNAage_2_survival[R_2_s_i]; 
                                model_expression[m_t][3]=model_expression[m_t-1][2]*RNAage_3_survival[R_3_s_i]; 
                                model_expression[m_t][4]=0; 
                                total_model_expression[m_t]=model_expression[m_t][0]+ model_expression[m_t][1]+ model_expression[m_t][2]+ model_expression[m_t][3]+ model_expression[m_t][4]; 
                                model_time[m_t]=RNA_age[R_l_i]*m_t+experiment_start_time;
                                m_t = m_t+1; 
                            } 
        //Using interpolation method to calculate simulated RNA expression at each experimental time point when the simulation time point is inconsistent with the experiment time point.                                                    
                            e_t=0;  
                            while (e_t<((all_time-experiment_start_time)/experiment_time_unit+1)) 
                            {
                                if (experiment_time[e_t]<experiment_start_time) calculating_expression[e_t]=total_model_expression[0]; 
                                if (experiment_time[e_t]>all_time) calculating_expression[e_t]=total_model_expression[all_model_time]; 
                                m_t=0;
                                while (m_t<=all_model_time) 
                                {
                                	if (experiment_time[e_t]==model_time[m_t]) calculating_expression[e_t]=total_model_expression[m_t];   
                                    else if (experiment_time[e_t]>model_time[m_t] && experiment_time[e_t]<model_time[m_t+1])  calculating_expression[e_t]=total_model_expression[m_t]+(total_model_expression[m_t+1]-total_model_expression[m_t])*((experiment_time[e_t]- model_time[m_t])/(model_time[m_t+1]-model_time[m_t]));
                                    m_t=m_t+1;
                                }
                                e_t=e_t+1;
                            }
        //Calculating minimum square sum
                            calculating_square=0; 
                            e_t=0;
                            while (e_t<((all_time-experiment_start_time)/experiment_time_unit+1)) 
                            {
                                calculating_square=calculating_square + pow((calculating_expression[e_t]-experiment_expression[e_t]),2);  
                                e_t=e_t+1;
                            }
                            if (t_i==0 && R_l_i==0 && R_1_s_i==0 && R_2_s_i==0 && R_3_s_i==0) minimum_square=calculating_square; 
                            if (calculating_square<minimum_square)
                            {
                                minimum_square=calculating_square;
                                best_transcription=transcription[t_i];
                                best_RNA_lifespan=RNA_lifespan[R_l_i];
                                best_RNA_age=RNA_age[R_l_i];
                                best_RNAage_1_survival=RNAage_1_survival[R_1_s_i];
                                best_RNAage_2_survival=RNAage_2_survival[R_2_s_i];
                                best_RNAage_3_survival=RNAage_3_survival[R_3_s_i];
                            }
                            R_3_s_i=R_3_s_i+1; 
                        }
                        R_2_s_i=R_2_s_i+1; 
                    }
                    R_1_s_i=R_1_s_i+1; 
                }
                R_l_i=R_l_i+1; 
            }
            t_i=t_i+1;
        }

//3. Printing the rusults
  //3.1 Printing the minimum square and optimal parameters
        cout<<endl;
        cout<<"minimum_square:"<<minimum_square<<endl;
        cout<<"best_transcription="<<best_transcription<<endl;
        cout<<"best_RNA_lifespan="<<best_RNA_lifespan<<endl;
        cout<<"best_RNA_age="<<best_RNA_age<<endl;
        cout<<"best_RNAage_1_survival="<< best_RNAage_1_survival<<endl;
        cout<<"best_RNAage_2_survival="<<best_RNAage_2_survival<<endl;
        cout<<"best_RNAage_3_survival="<<best_RNAage_3_survival<<endl;
        
  //3.2 Printing experimental data
        cout<<"Experiment Data-Experiment time:"<<endl;
        m_t=0;
        while (m_t<((all_time-experiment_start_time)/experiment_time_unit)+1)
        {
            cout<<"The"<<m_t<<"experiment time="<<experiment_time[m_t]<<", ";
            m_t=m_t+1;
        }
        cout<<endl<<endl;
        cout<<"Experiment Data-Gene expression:"<<endl;
        m_t=0;
        while (m_t<(all_time/experiment_time_unit)+1)
        {
            cout<<"The"<<m_t<<"expression="<<experiment_expression[m_t]<<", ";
            m_t=m_t+1;
        }
        cout<<endl<<endl;
  //3.3 Printing simulation results
        float transcription_rate[2000], total_transcription[2000], degradation_rate[2000], total_degradation[2000]; 
        memset(transcription_rate,0,2000); 
        memset(total_transcription,0,2000); 
        memset(degradation_rate,0,2000); 
        memset(total_degradation,0,2000); 
        memset(model_time,0,2000);
        memset(total_model_expression,0,2000);
        memset(model_expression,0,sizeof(model_expression)); 
        all_model_time=(int)(floor((all_time-experiment_start_time)/best_RNA_age)+2); 
        transcription_rate[0]=0; 
        total_transcription[0]=0; 
        degradation_rate[0]=0; 
        total_degradation[0]=0; 
        
        total_model_expression[0]=experiment_expression[0]; 
        model_time[0]=experiment_start_time;
        cout<<"The 0 model time="<<model_time[0]<<", "; 
        cout<<"The 0 model time RNA requirement="<<RNA_requirement[0]<<endl; 
        m_t=1;
        while (m_t<all_model_time)      
        {
            if (m_t*best_RNA_age+experiment_start_time<experiment_start_time) RNA_requirement_set=RNA_requirement[0]; 
            else if (m_t*best_RNA_age+experiment_start_time>all_time) RNA_requirement_set=RNA_requirement[14]; 
            else RNA_requirement_set=RNA_requirement[(int)floor((m_t*best_RNA_age+experiment_start_time)/experiment_time_unit)]; 
            if (total_model_expression[m_t-1]<RNA_requirement_set) model_expression[m_t][0]=best_transcription; else model_expression[m_t][0]=0; 
            model_expression[m_t][1]=model_expression[m_t-1][0]*best_RNAage_1_survival; 
            model_expression[m_t][2]=model_expression[m_t-1][1]*best_RNAage_2_survival; 
            model_expression[m_t][3]=model_expression[m_t-1][2]*best_RNAage_3_survival; 
            model_expression[m_t][4]=0; 
            total_model_expression[m_t]=model_expression[m_t][0]+ model_expression[m_t][1]+ model_expression[m_t][2]+ model_expression[m_t][3]+ model_expression[m_t][4]; 
            model_time[m_t]=best_RNA_age*m_t+experiment_start_time;
            cout<<"The"<<m_t<<"model time="<<model_time[m_t]<<", ";
            cout<<"The"<<m_t<<"model time RNA requirement="<<RNA_requirement_set<<endl;
            transcription_rate[m_t]=model_expression[m_t][0];
            total_transcription[0]=0;  
            total_transcription[m_t]=total_transcription[m_t-1]+transcription_rate[m_t]; 
            degradation_rate[m_t]=total_model_expression[m_t-1]-total_model_expression[m_t]+model_expression[m_t][0]; 
            total_degradation[0]=0;  
            total_degradation[m_t]=total_degradation[m_t-1]+degradation_rate[m_t];  
            m_t = m_t+1; 
        }
        e_t=0;
        while (e_t<(all_time-experiment_start_time)/experiment_time_unit+1)
        {
            if (experiment_time[e_t]<0) calculating_expression[e_t]=total_model_expression[0]; 
            if (experiment_time[e_t]>all_model_time) calculating_expression[e_t]=total_model_expression[all_model_time]; 
            m_t=0;
            while (m_t<=all_model_time)
            {
                if (experiment_time[e_t]==model_time[m_t]) calculating_expression[e_t]=total_model_expression[m_t];   
                else if (experiment_time[e_t]>model_time[m_t] && experiment_time[e_t]<model_time[m_t+1])  calculating_expression[e_t]=total_model_expression[m_t]+(total_model_expression[m_t+1]-total_model_expression[m_t])*(experiment_time[e_t]- model_time[m_t])/(model_time[m_t+1]-model_time[m_t]);
                m_t=m_t+1;
            }
            e_t=e_t+1;
        }
        
        cout<<endl;

        cout<<"Simulation Data-Calculation of gene expression at experiment time:"<<endl;
        e_t=0;
        while (e_t<((all_time-experiment_start_time)/experiment_time_unit+1))
        {
            cout<<"The"<<e_t<<"experiment time-calculating gene expression="<<calculating_expression[e_t]<<", ";
            e_t=e_t+1;
        }
        cout<<endl<<endl;

        cout<<"Simulation 1-Model time:"<<endl;
        m_t=0;
        while (m_t<all_model_time)
        {
            cout<<"The"<<m_t<<"model time="<<model_time[m_t]<<", ";
            m_t=m_t+1;
        }
        cout<<endl<<endl;

        cout<<"Simulation 2-Calculation of gene expression at model time:"<<endl;
        m_t=0;
        while (m_t<all_model_time)
        {
            cout<<"The"<<m_t<<"model time-calculating gene expression="<<total_model_expression[m_t]<<", ";
            m_t=m_t+1;
        }
        cout<<endl<<endl;

        cout<<"Simulation 3-Accumulated transcription amounts minus accumulated degradation amounts to check gene expression at model time:"<<endl;
        m_t=0;
        while (m_t<all_model_time)
        {
            cout<<"The"<<m_t<<"transcription-degradation checking result="<<experiment_expression[0]+total_transcription[m_t]-total_degradation[m_t]<<", "; 
            m_t=m_t+1;
        }
        cout<<endl<<endl;

        cout<<"Simulation 4-Accumulated transcription amounts:"<<endl;
        m_t=0;
        while (m_t<all_model_time)
        {
            cout<<"The"<<m_t<<"result of accumulated transcription amounts="<<total_transcription[m_t]<<", ";
            m_t=m_t+1;
        }
        cout<<endl<<endl;

        cout<<"Simulation 5-Accumulated degradation amounts:"<<endl;
        m_t=0;
        while (m_t<all_model_time)
        {
            cout<<"The"<<m_t<<"result of accumulated degradation amounts="<<total_degradation[m_t]<<", ";
            m_t=m_t+1;
        }               
        return 0;
       }
