# Supplementary material for: A model explaining mRNA level fluctuations based on activity demands and RNA age
Source: PLoS Comput Biol. 2021 Jul 23;17(7):e1009188. doi: 10.1371/journal.pcbi.1009188 (PMC8336849; doi:10.1371/journal.pcbi.1009188)
Supplement: S2 Code — (TXT) [file pcbi.1009188.s006.txt]

R scripts for plotting

//R script for Fig 1A (Fig 1. Analysis of experiment data of single-cell RNA abundance using the present model--(A) Partially regular fluctuations: analysis of mRNA level fluctuations of the Saccharomyces cerevisiae HSP26 gene by the model.)
x<-c(0, 70)
y<-c(0, 10)
plot(x, y, type="o",pch=16,lwd=3,col="transparent",cex.axis=2, xlab="", ylab="")
experiment_time<-c(0, 5, 10, 15, 20, 25, 30, 35, 40, 45, 50, 55, 60, 65, 70)
experiment_expression<-c(0, -0.1, 0, 1.12, 3.02, 3.47, 3.14, 2.91, 3.29, 3.16, 3.26, 2.89, 3.16, 1.57, 1.01)
RNA_requirement<-c(0, 0, 0, 3.2, 3.2, 3.2, 3.2, 3.2, 3.2, 3.2, 3.2, 3.2, 0, 0, 0)
points(experiment_time, experiment_expression)
lines(experiment_time, RNA_requirement, type="l", lty=1, pch=2,lwd=3,col="blue")
model_time<-c(0, 4.975, 9.95, 14.925, 19.9, 24.875, 29.85, 34.825, 39.8, 44.775, 49.75, 54.725, 59.7, 64.675, 69.65)
total_model_expression<-c(0, 0, 0, 1.4, 2.66, 3.794, 2.961, 3.101, 3.227, 2.394, 3.101, 3.227, 2.394, 1.701, 0.567)
lines(model_time, total_model_expression, type="l", lty=1, pch=2,lwd=3,col="red")
total_transcription<-c(0, 0, 0, 1.4, 2.8, 4.2, 4.2, 5.6, 7, 7, 8.4, 9.8, 9.8, 9.8, 9.8)
total_degradation<-c(0, 0, 0, 0, 0.14, 0.406, 1.239, 2.499, 3.773, 4.606, 5.299, 6.573, 7.406, 8.099, 9.233)
lines(model_time, total_transcription, type="l", lty=1, pch=2,lwd=3,col="black")
lines(model_time, total_degradation, type="l", lty=2, pch=2,lwd=3,col="black")


//R script for Fig 1B (Fig 1. Analysis of experiment data of single-cell RNA abundance using the present model--(B) Regular fluctuations: analysis of mRNA level fluctuations of the S. cerevisiae YNR014W gene by the model.)
x<-c(0, 70)
y<-c(0, 18)
plot(x, y, type="o",pch=16,lwd=3,col="transparent",cex.axis=2, xlab="", ylab="")
experiment_time<-c(0, 5, 10, 15, 20, 25, 30, 35, 40, 45, 50, 55, 60, 65, 70)
experiment_expression<-c(0, 2.78, 1.19, 5.78, 1.07, 2.81, 0.77, 2.32, 0.51, 2.48, 0.3, 2.42, 0.3, -0.6, -0.54)
RNA_requirement<-c(1.2, 1.2, 1.2, 1.2, 1.2, 1.2, 1.2, 1.2, 1.2, 1.2, 1.2, 1.2, 0, 0, 0)
points(experiment_time, experiment_expression)
lines(experiment_time, RNA_requirement, type="l", lty=1, pch=2,lwd=3,col="blue")
model_time<-c(0, 4.975, 9.95, 14.925, 19.9, 24.875, 29.85, 34.825, 39.8, 44.775, 49.75, 54.725, 59.7, 64.675, 69.65)
total_model_expression<-c(0, 3, 0.6, 3.12, 0.6, 3.12, 0.6, 3.12, 0.6, 3.12, 0.6, 3.12, 0.6, 0.12, 0)
lines(model_time, total_model_expression, type="l", lty=1, pch=2,lwd=3,col="red")
total_transcription<-c(0, 3, 3, 6, 6, 9, 9, 12, 12, 15, 15, 18, 18, 18, 18)
total_degradation<-c(0, 0, 2.4, 2.88, 5.4, 5.88, 8.4, 8.88, 11.4, 11.88, 14.4, 14.88, 17.4, 17.88, 18)
lines(model_time, total_transcription, type="l", lty=1, pch=2,lwd=3,col="black")
lines(model_time, total_degradation, type="l", lty=2, pch=2,lwd=3,col="black")


//R script for Fig 1C (Fig 1. Analysis of experiment data of single-cell RNA abundance using the present model--(C) Irregular fluctuations: analysis of mRNA level fluctuations of the mouse GT1-1 cell GnRH gene by the model.)
x<-c(0, 15)
y<-c(0, 700)
plot(x, y, type="o",pch=16,lwd=3,col="transparent",cex.axis=2, xlab="", ylab="")
experiment_time<-c(0.5, 1, 1.5, 2, 2.5, 3, 3.5, 4, 4.5, 5, 5.5, 6, 6.5, 7, 7.5, 8, 8.5, 9, 9.5, 10, 10.5, 11, 11.5, 12, 12.5, 13, 13.5, 14, 14.5)
experiment_expression<-c(100, 89, 88.5, 92.5, 96.5, 117.5, 103, 120.5, 140, 132.5, 138, 122, 138.5, 129, 128.5, 134.5, 141.5, 154, 171, 154, 138, 138.5, 124.5, 147.5, 138.5, 157, 170, 167.5, 173)
RNA_requirement<-c(104, 92, 92, 90, 100, 120, 98, 124, 139, 137, 141, 133, 141, 133, 133, 140, 160, 160, 180, 160, 150, 110, 130, 150, 148, 160, 180, 170, 180)
points(experiment_time, experiment_expression)
lines(experiment_time, RNA_requirement, type="l", lty=1, pch=2,lwd=3,col="blue")
model_time<-c(0.5, 1.25, 2, 2.75, 3.5, 4.25, 5, 5.75, 6.5, 7.25, 8, 8.75, 9.5, 10.25, 11, 11.75, 12.5, 13.25, 14, 14.75)
total_model_expression<-c(100, 88, 86, 124, 92, 128.8, 128.8, 138, 128.8, 128.8, 128.8, 138, 174.8, 128.8, 128.8, 128.8, 138, 174.8, 174.8, 174.8)
lines(model_time, total_model_expression, type="l", lty=1, pch=2,lwd=3,col="red")
total_transcription<-c(0, 0, 46, 92, 92, 138, 184, 230, 230, 276, 322, 368, 414, 414, 460, 506, 552, 598, 644, 690)
total_degradation<-c(0, 12, 60, 68, 100, 109.2, 155.2, 192, 201.2, 247.2, 293.2, 330, 339.2, 385.2, 431.2, 477.2, 514, 523.2, 569.2, 615.2)
lines(model_time, total_transcription, type="l", lty=1, pch=2,lwd=3,col="black")
lines(model_time, total_degradation, type="l", lty=2, pch=2,lwd=3,col="black")


//R script for Fig 2B (Fig 2. Cycles in RNA level fluctuations--(B) RNA level fluctuations with a cycle length of 5 RNA ages.)
x<-c(0, 50)
y<-c(0, 400)
plot(x, y, type="o",pch=16,lwd=3,col="transparent",cex.axis=2, xlab="", ylab="")
time_interval<-c(0, 1, 2, 3, 4, 5, 6, 7, 8, 9, 10, 11, 12, 13, 14, 15, 16, 17, 18, 19, 20, 21, 22, 23, 24, 25, 26, 27, 28, 29, 30, 31, 32, 33, 34, 35, 36, 37, 38, 39, 40, 41, 42, 43, 44, 45, 46, 47, 48, 49, 50)
total_RNA_level<-c(0, 100, 90, 72, 50.4, 30.24, 115.12, 96.048, 73.8144, 50.7629, 30.2763, 115.12,96.048, 73.8144, 50.7629, 30.2763, 115.12, 96.048, 73.8144, 50.7629, 30.2763, 115.12, 96.048, 73.8144, 50.7629, 30.2763, 115.12, 96.048, 73.8144, 50.7629, 30.2763, 115.12, 96.048, 73.8144, 50.7629, 30.2763, 115.12, 96.048, 73.8144, 50.7629, 30.2763, 115.12, 96.048, 73.8144, 50.7629, 30.2763, 115.12, 96.048, 73.8144, 50.7629, 30.2763)
total_RNA_activity<-c(0, 100, 90, 72, 50.4, 30.24, 115.12, 96.048, 73.8144, 50.7629, 30.2763, 115.12,96.048, 73.8144, 50.7629, 30.2763, 115.12, 96.048, 73.8144, 50.7629, 30.2763, 115.12, 96.048, 73.8144, 50.7629, 30.2763, 115.12, 96.048, 73.8144, 50.7629, 30.2763, 115.12, 96.048, 73.8144, 50.7629, 30.2763, 115.12, 96.048, 73.8144, 50.7629, 30.2763, 115.12, 96.048, 73.8144, 50.7629, 30.2763, 115.12, 96.048, 73.8144, 50.7629, 30.2763)
lines(time_interval, total_RNA_level, type="o",pch=16,lwd=3,col="black")
lines(time_interval, total_RNA_activity, type="o",pch=2,lwd=3,col="red")
line<-c(50, 50)
lines(x, line, type="l",pch=2,lwd=3,col="blue")


//R script for Fig 2C (Fig 2. Cycles in RNA level fluctuations--(C) RNA level fluctuations with cycle length longer than that in Fig 2B, resulting from reduced RNA activity coefficients. )
x<-c(0, 50)
y<-c(0, 400)
plot(x, y, type="o",pch=16,lwd=3,col="transparent",cex.axis=2, xlab="", ylab="")
time_interval<-c(0, 1, 2, 3, 4, 5, 6, 7, 8, 9, 10, 11, 12, 13, 14, 15, 16, 17, 18, 19, 20, 21, 22, 23, 24, 25, 26, 27, 28, 29, 30, 31, 32, 33, 34, 35, 36, 37, 38, 39, 40, 41, 42, 43, 44, 45, 46, 47, 48, 49, 50)
total_RNA_level<-c(0, 100, 190, 262, 312.4, 242.64, 167.76, 101.808, 53.2224, 123.345, 198.262, 264.214, 312.799, 242.676, 167.76, 101.808, 53.2224, 123.345, 198.262, 264.214, 312.799, 242.676, 167.76, 101.808, 53.2224, 123.345, 198.262, 264.214, 312.799, 242.676, 167.76, 101.808, 53.2224, 123.345, 198.262, 264.214, 312.799, 242.676, 167.76, 101.808, 53.2224, 123.345, 198.262, 264.214, 312.799, 242.676, 167.76, 101.808, 53.2224, 123.345, 198.262)
total_RNA_activity<-c(0, 0, 18, 46.8, 77.04, 101.232, 98.352, 74.3904, 45.239, 21.1922, 24.0794, 48.0411, 77.1924, 101.239, 98.352, 74.3904, 45.239, 21.1922, 24.0794, 48.0411, 77.1924, 101.239, 98.352, 74.3904, 45.239, 21.1922, 24.0794, 48.0411, 77.1924, 101.239, 98.352, 74.3904, 45.239, 21.1922, 24.0794, 48.0411, 77.1924, 101.239, 98.352,74.3904, 45.239, 21.1922, 24.0794, 48.0411, 77.1924, 101.239, 98.352, 74.3904, 45.239, 21.1922, 24.0794)
lines(time_interval, total_RNA_level, type="o",pch=16,lwd=3,col="black")
lines(time_interval, total_RNA_activity, type="o",pch=2,lwd=3,col="red")
line<-c(50, 50)
lines(x, line, type="l",pch=2,lwd=3,col="blue")


//R script for Fig 2D (Fig 2. Cycles in RNA level fluctuations--(D) RNA level fluctuations with cycle length shorter than that in Fig 2B, resulting from decreased RNA survival rates.)
x<-c(0, 50)
y<-c(0, 400)
plot(x, y, type="o",pch=16,lwd=3,col="transparent",cex.axis=2, xlab="", ylab="")
time_interval<-c(0, 1, 2, 3, 4, 5, 6, 7, 8, 9, 10, 11, 12, 13, 14, 15, 16, 17, 18, 19, 20, 21, 22, 23, 24, 25, 26, 27, 28, 29, 30, 31, 32, 33, 34, 35, 36, 37, 38, 39, 40, 41, 42, 43, 44, 45, 46, 47, 48, 49, 50)
total_RNA_level<-c(0, 100, 20, 108, 24.8, 111.84, 28.64, 114.912, 30.4832, 115.649, 30.6307, 115.649, 30.6307, 115.649, 30.6307, 115.649, 30.6307, 115.649, 30.6307, 115.649, 30.6307, 115.649, 30.6307, 115.649, 30.6307, 115.649, 30.6307, 115.649, 30.6307, 115.649, 30.6307, 115.649, 30.6307, 115.649, 30.6307, 115.649, 30.6307, 115.649, 30.6307, 115.649, 30.6307, 115.649, 30.6307, 115.649, 30.6307, 115.649, 30.6307, 115.649, 30.6307, 115.649, 30.6307)
total_RNA_activity<-c(0, 100, 20, 108, 24.8, 111.84, 28.64, 114.912, 30.4832, 115.649, 30.6307, 115.649, 30.6307, 115.649, 30.6307, 115.649, 30.6307, 115.649, 30.6307, 115.649, 30.6307, 115.649, 30.6307, 115.649, 30.6307, 115.649, 30.6307, 115.649, 30.6307, 115.649, 30.6307, 115.649, 30.6307, 115.649, 30.6307, 115.649, 30.6307, 115.649, 30.6307, 115.649, 30.6307, 115.649, 30.6307, 115.649, 30.6307, 115.649, 30.6307, 115.649, 30.6307, 115.649, 30.6307)
lines(time_interval, total_RNA_level, type="o",pch=16,lwd=3,col="black")
lines(time_interval, total_RNA_activity, type="o",pch=2,lwd=3,col="red")
line<-c(50, 50)
lines(x, line, type="l",pch=2,lwd=3,col="blue")


//R script for Fig 2E (Fig 2. Cycles in RNA level fluctuations--(E) Differences between TR with a DRA of 50 and TR with a DRA of 80.)
x<-c(0, 50)
y<-c(-75, 175)
plot(x, y, type="o",pch=16,lwd=3,col="transparent",cex.axis=2, xlab="", ylab="")
time_interval<-c(0, 1, 2, 3, 4, 5, 6, 7, 8, 9, 10, 11, 12, 13, 14, 15, 16, 17, 18, 19, 20, 21, 22, 23, 24, 25, 26, 27, 28, 29, 30, 31, 32, 33, 34, 35, 36, 37, 38, 39, 40, 41, 42, 43, 44, 45, 46, 47, 48, 49, 50)
total_RNA_level_80<-c(0, 100, 90, 72, 150.4, 120.24, 87.12, 56.448, 132.054, 105.483, 78.0843, 152.214, 120.603, 87.1563, 56.448, 132.054, 105.483, 78.0843, 152.214, 120.603, 87.1563, 56.448, 132.054, 105.483, 78.0843, 152.214, 120.603, 87.1563, 56.448, 132.054, 105.483, 78.0843, 152.214, 120.603, 87.1563, 56.448, 132.054, 105.483, 78.0843, 152.214, 120.603, 87.1563, 56.448, 132.054, 105.483, 78.0843, 152.214, 120.603, 87.1563, 56.448, 132.054)
lines(time_interval, total_RNA_level_80, type="o",pch=0,lwd=3,col="brown")
total_RNA_level_50<-c(0, 100, 90, 72, 50.4, 30.24, 115.12, 96.048, 73.8144, 50.7629, 30.2763, 115.12, 96.048, 73.8144, 50.7629, 30.2763, 115.12, 96.048, 73.8144, 50.7629, 30.2763, 115.12, 96.048, 73.8144, 50.7629, 30.2763, 115.12, 96.048, 73.8144, 50.7629, 30.2763, 115.12, 96.048, 73.8144, 50.7629, 30.2763, 115.12, 96.048, 73.8144, 50.7629, 30.2763, 115.12, 96.048, 73.8144, 50.7629, 30.2763, 115.12, 96.048, 73.8144, 50.7629, 30.2763)
lines(time_interval, total_RNA_level_50, type="o",pch=16,lwd=3,col="black")
total_RNA_level_80_minus_50<-c(0, 0, 0, 0, 100, 90, -28, -39.6, 58.24, 54.72, 47.808, 37.0944, 24.5549, 13.3419, 5.68512, 101.778, -9.63712, -17.9637, 78.4, 69.84, 56.88, -58.672, 36.0064, 31.6685, 27.3214, 121.938, 5.48287, -8.89171, -17.3664, 81.2915, 75.2066, -37.0357, 56.1664, 46.7885, 36.3934, 26.1717, 16.9344, 9.43488, 4.26988, 101.452, 90.3266, -27.9637, -39.6, 58.24, 54.72, 47.808, 37.0944, 24.5549, 13.3419, 5.68512, 101.778)
lines(time_interval, total_RNA_level_80_minus_50, type="h",pch=16,lwd=5,col="green")


//R script for Fig 2F (Fig 2. Cycles in RNA level fluctuations--(F) Loss of oscillatory details in the results using various sampling times.)
x<-c(0, 35)
y<-c(0, 400)
plot(x, y, type="o",pch=16,lwd=3,col="transparent",cex.axis=2, bty="l", xlab="", ylab="")
time_interval<-c(0, 1, 2, 3, 4, 5, 6, 7, 8, 9, 10, 11, 12, 13, 14, 15, 16, 17, 18, 19, 20, 21, 22, 23, 24, 25, 26, 27, 28, 29, 30, 31, 32, 33, 34, 35, 36, 37, 38, 39, 40, 41, 42, 43, 44, 45, 46, 47, 48, 49, 50)
total_RNA_level<-c(0, 100, 190, 262, 312.4, 242.64, 167.76, 101.808, 53.2224, 123.345, 198.262, 264.214, 312.799, 242.676, 167.76, 101.808, 53.2224, 123.345, 198.262, 264.214, 312.799, 242.676, 167.76, 101.808, 53.2224, 123.345, 198.262, 264.214, 312.799, 242.676, 167.76, 101.808, 53.2224, 123.345, 198.262, 264.214, 312.799, 242.676, 167.76, 101.808, 53.2224, 123.345, 198.262, 264.214, 312.799, 242.676, 167.76, 101.808, 53.2224, 123.345, 198.262)
lines(time_interval, total_RNA_level, type="o",pch=16,lwd=3,col="black", cex=2)
time_interval<-c(0, 8, 16, 24, 32, 40, 48)
total_RNA_level<-c(0, 53.2224, 53.2224, 53.2224, 53.2224, 53.2224, 53.2224)
lines(time_interval, total_RNA_level, type="b",pch=8,lty=2, lwd=4,col="red", cex=3)
time_interval<-c(0, 9, 18, 27, 36, 45)
total_RNA_level<-c(0, 123.345, 198.262, 264.214, 312.799, 167.76)
lines(time_interval, total_RNA_level, type="b",pch=13,lty=2, lwd=4,col="violet", cex=3)
time_interval<-c(0, 10, 20, 30, 40, 50)
total_RNA_level<-c(0, 198.262, 312.799, 167.76, 53.2224, 198.262)
lines(time_interval, total_RNA_level, type="b",pch=9,lty=2, lwd=4,col="green", cex=3)


//R script for Fig 3B (Fig 3. Environmental variations influencing RNA level fluctuations--(B) Differences in the cycle lengths of TR and DRA.)
x<-c(0, 100)
y<-c(0, 400)
plot(x, y, type="o",pch=16,lwd=3,col="transparent",cex.axis=2, xlab="", ylab="")
time_interval<-c(0, 1, 2, 3, 4, 5, 6, 7, 8, 9, 10, 11, 12, 13, 14, 15, 16, 17, 18, 19, 20, 21, 22, 23, 24, 25, 26, 27, 28, 29, 30, 31, 32, 33, 34, 35, 36, 37, 38, 39, 40, 41, 42, 43, 44, 45, 46, 47, 48, 49, 50, 51, 52, 53, 54, 55, 56, 57, 58, 59, 60, 61, 62, 63, 64, 65, 66, 67, 68, 69, 70, 71, 72, 73, 74, 75, 76, 77, 78, 79, 80, 81, 82, 83, 84, 85, 86, 87, 88, 89, 90, 91, 92, 93, 94, 95, 96, 97, 98, 99, 100)
require_RNA_activity<-c(150, 150, 150, 150, 150, 50, 50, 50, 50, 50, 150, 150, 150, 150, 150, 50, 50, 50, 50, 50, 150, 150, 150, 150, 150, 50, 50, 50, 50, 50, 150, 150, 150, 150, 150, 50, 50, 50, 50, 50, 150, 150, 150, 150, 150, 50, 50, 50, 50, 50, 150, 150, 150, 150, 150, 50, 50, 50, 50, 50, 150, 150, 150, 150, 150, 50, 50, 50, 50, 50, 150, 150, 150, 150, 150, 50, 50, 50, 50, 50, 150, 150, 150, 150, 150, 50, 50, 50, 50, 50, 150, 150, 150, 150, 150, 50, 50, 50, 50, 50, 150)
lines(time_interval, require_RNA_activity, type="l",pch=2,lwd=3,col="blue")
total_RNA_level<-c(0, 100, 190, 162, 122.4, 80.64, 45.36, 121.168, 97.8624, 74.1773, 150.799, 120.276, 187.12, 146.448, 204.054, 155.883, 108.324, 67.3344, 36.6509, 116.971, 196.411, 163.851, 122.763, 180.676, 135.36, 93.168, 58.2624, 32.4173, 115.519, 96.0843, 173.814, 140.763, 202.276, 155.52, 108.288, 67.3344, 36.6509, 116.971, 96.4109, 73.8507, 150.763, 120.276, 187.12, 146.448, 204.054, 155.883, 108.324, 67.3344, 36.6509, 116.971, 196.411, 163.851, 122.763, 180.676, 135.36, 93.168, 58.2624, 32.4173, 115.519, 96.0843, 173.814, 140.763, 202.276, 155.52, 108.288, 67.3344, 36.6509, 116.971, 96.4109, 73.8507, 150.763, 120.276, 187.12, 146.448, 204.054, 155.883, 108.324, 67.3344, 36.6509, 116.971, 196.411, 163.851, 122.763, 180.676, 135.36, 93.168, 58.2624, 32.4173, 115.519, 96.0843, 173.814, 140.763, 202.276, 155.52, 108.288, 67.3344, 36.6509, 116.971, 96.4109, 73.8507, 150.763)
total_RNA_activity<-c(0, 100, 190, 162, 122.4, 80.64, 45.36, 121.168, 97.8624, 74.1773, 150.799, 120.276, 187.12, 146.448, 204.054, 155.883, 108.324, 67.3344, 36.6509, 116.971, 196.411, 163.851, 122.763, 180.676, 135.36, 93.168, 58.2624, 32.4173, 115.519, 96.0843, 173.814, 140.763, 202.276, 155.52, 108.288, 67.3344, 36.6509, 116.971, 96.4109, 73.8507, 150.763, 120.276, 187.12, 146.448, 204.054, 155.883, 108.324, 67.3344, 36.6509, 116.971, 196.411, 163.851, 122.763, 180.676, 135.36, 93.168, 58.2624, 32.4173, 115.519, 96.0843, 173.814, 140.763, 202.276, 155.52, 108.288, 67.3344, 36.6509, 116.971, 96.4109, 73.8507, 150.763, 120.276, 187.12, 146.448, 204.054, 155.883, 108.324, 67.3344, 36.6509, 116.971, 196.411, 163.851, 122.763, 180.676, 135.36, 93.168, 58.2624, 32.4173, 115.519, 96.0843, 173.814, 140.763, 202.276, 155.52, 108.288, 67.3344, 36.6509, 116.971, 96.4109, 73.8507, 150.763)
lines(time_interval, total_RNA_level, type="o",pch=16,lwd=3,col="black")
lines(time_interval, total_RNA_activity, type="o",pch=2,lwd=3,col="red")


//R script for Fig 3C (Fig 3. Environmental variations influencing RNA level fluctuations--(C) Similarity in the cycle lengths of TR and DRA, with local sub-cycles in the global cycles.)
x<-c(0, 200)
y<-c(0, 400)
plot(x, y, type="o",pch=16,lwd=3,col="transparent",cex.axis=2, xlab="", ylab="")
time_interval<-c(0, 1, 2, 3, 4, 5, 6, 7, 8, 9, 10, 11, 12, 13, 14, 15, 16, 17, 18, 19, 20, 21, 22, 23, 24, 25, 26, 27, 28, 29, 30, 31, 32, 33, 34, 35, 36, 37, 38, 39, 40, 41, 42, 43, 44, 45, 46, 47, 48, 49, 50, 51, 52, 53, 54, 55, 56, 57, 58, 59, 60, 61, 62, 63, 64, 65, 66, 67, 68, 69, 70, 71, 72, 73, 74, 75, 76, 77, 78, 79, 80, 81, 82, 83, 84, 85, 86, 87, 88, 89, 90, 91, 92, 93, 94, 95, 96, 97, 98, 99, 100, 101, 102, 103, 104, 105, 106, 107, 108, 109, 110, 111, 112, 113, 114, 115, 116, 117, 118, 119, 120, 121, 122, 123, 124, 125, 126, 127, 128, 129, 130, 131, 132, 133, 134, 135, 136, 137, 138, 139, 140, 141, 142, 143, 144, 145, 146, 147, 148, 149, 150, 151, 152, 153, 154, 155, 156, 157, 158, 159, 160, 161, 162, 163, 164, 165, 166, 167, 168, 169, 170, 171, 172, 173, 174, 175, 176, 177, 178, 179, 180, 181, 182, 183, 184, 185, 186, 187, 188, 189, 190, 191, 192, 193, 194, 195, 196, 197, 198, 199, 200)
require_RNA_activity<-c(150, 150, 150, 150, 150, 150, 150, 150, 150, 150, 150, 150, 150, 150, 150, 150, 150, 150, 150, 150, 150, 150, 150, 150, 150, 50, 50, 50, 50, 50, 50, 50, 50, 50, 50, 50, 50, 50, 50, 50, 50, 50, 50, 50, 50, 50, 50, 50, 50, 50, 150, 150, 150, 150, 150, 150, 150, 150, 150, 150, 150, 150, 150, 150, 150, 150, 150, 150, 150, 150, 150, 150, 150, 150, 150, 50, 50, 50, 50, 50, 50, 50, 50, 50, 50, 50, 50, 50, 50, 50, 50, 50, 50, 50, 50, 50, 50, 50, 50, 50, 150, 150, 150, 150, 150, 150, 150, 150, 150, 150, 150, 150, 150, 150, 150, 150, 150, 150, 150, 150, 150, 150, 150, 150, 150, 50, 50, 50, 50, 50, 50, 50, 50, 50, 50, 50, 50, 50, 50, 50, 50, 50, 50, 50, 50, 50, 50, 50, 50, 50, 150, 150, 150, 150, 150, 150, 150, 150, 150, 150, 150, 150, 150, 150, 150, 150, 150, 150, 150, 150, 150, 150, 150, 150, 150, 50, 50, 50, 50, 50, 50, 50, 50, 50, 50, 50, 50, 50, 50, 50, 50, 50, 50, 50, 50, 50, 50, 50, 50, 50, 150)
lines(time_interval, require_RNA_activity, type="l",pch=2,lwd=3,col="blue")
total_RNA_level<-c(0, 100, 190, 162, 122.4, 180.64, 135.36, 193.168, 148.262, 204.417, 155.919, 108.324, 167.334, 126.651, 188.971, 146.811, 204.091, 155.883, 108.324, 167.334, 126.651, 188.971, 146.811, 204.091, 155.883, 108.324, 67.3344, 36.6509, 116.971, 96.4109, 73.8507, 50.7629, 30.2763, 115.12, 96.048, 73.8144, 50.7629, 30.2763, 115.12, 96.048, 73.8144, 50.7629, 30.2763, 115.12, 96.048, 73.8144, 50.7629, 30.2763, 115.12, 96.048, 173.814, 140.763, 202.276, 155.52, 108.288, 167.334, 126.651, 188.971, 146.811, 204.091, 155.883, 108.324, 167.334, 126.651, 188.971, 146.811, 204.091, 155.883, 108.324, 167.334, 126.651, 188.971, 146.811, 204.091, 155.883, 108.324, 67.3344, 36.6509, 116.971, 96.4109, 73.8507, 50.7629, 30.2763, 115.12, 96.048, 73.8144, 50.7629, 30.2763, 115.12, 96.048, 73.8144, 50.7629, 30.2763, 115.12, 96.048, 73.8144, 50.7629, 30.2763, 115.12, 96.048, 173.814, 140.763, 202.276, 155.52, 108.288, 167.334, 126.651, 188.971, 146.811, 204.091, 155.883, 108.324, 167.334, 126.651, 188.971, 146.811, 204.091, 155.883, 108.324, 167.334, 126.651, 188.971, 146.811, 204.091, 155.883, 108.324, 67.3344, 36.6509, 116.971, 96.4109, 73.8507, 50.7629, 30.2763, 115.12, 96.048, 73.8144, 50.7629, 30.2763, 115.12, 96.048, 73.8144, 50.7629, 30.2763, 115.12, 96.048, 73.8144, 50.7629, 30.2763, 115.12, 96.048, 173.814, 140.763, 202.276, 155.52, 108.288, 167.334, 126.651, 188.971, 146.811, 204.091, 155.883, 108.324, 167.334, 126.651, 188.971, 146.811, 204.091, 155.883, 108.324, 167.334, 126.651, 188.971, 146.811, 204.091, 155.883, 108.324, 67.3344, 36.6509, 116.971, 96.4109, 73.8507, 50.7629, 30.2763, 115.12, 96.048, 73.8144, 50.7629, 30.2763, 115.12, 96.048, 73.8144, 50.7629, 30.2763, 115.12, 96.048, 73.8144, 50.7629, 30.2763, 115.12, 96.048, 173.814)
total_RNA_activity<-c(0, 100, 190, 162, 122.4, 180.64, 135.36, 193.168, 148.262, 204.417, 155.919, 108.324, 167.334, 126.651, 188.971, 146.811, 204.091, 155.883, 108.324, 167.334, 126.651, 188.971, 146.811, 204.091, 155.883, 108.324, 67.3344, 36.6509, 116.971, 96.4109, 73.8507, 50.7629, 30.2763, 115.12, 96.048, 73.8144, 50.7629, 30.2763, 115.12, 96.048, 73.8144, 50.7629, 30.2763, 115.12, 96.048, 73.8144, 50.7629, 30.2763, 115.12, 96.048, 173.814, 140.763, 202.276, 155.52, 108.288, 167.334, 126.651, 188.971, 146.811, 204.091, 155.883, 108.324, 167.334, 126.651, 188.971, 146.811, 204.091, 155.883, 108.324, 167.334, 126.651, 188.971, 146.811, 204.091, 155.883, 108.324, 67.3344, 36.6509, 116.971, 96.4109, 73.8507, 50.7629, 30.2763, 115.12, 96.048, 73.8144, 50.7629, 30.2763, 115.12, 96.048, 73.8144, 50.7629, 30.2763, 115.12, 96.048, 73.8144, 50.7629, 30.2763, 115.12, 96.048, 173.814, 140.763, 202.276, 155.52, 108.288, 167.334, 126.651, 188.971, 146.811, 204.091, 155.883, 108.324, 167.334, 126.651, 188.971, 146.811, 204.091, 155.883, 108.324, 167.334, 126.651, 188.971, 146.811, 204.091, 155.883, 108.324, 67.3344, 36.6509, 116.971, 96.4109, 73.8507, 50.7629, 30.2763, 115.12, 96.048, 73.8144, 50.7629, 30.2763, 115.12, 96.048, 73.8144, 50.7629, 30.2763, 115.12, 96.048, 73.8144, 50.7629, 30.2763, 115.12, 96.048, 173.814, 140.763, 202.276, 155.52, 108.288, 167.334, 126.651, 188.971, 146.811, 204.091, 155.883, 108.324, 167.334, 126.651, 188.971, 146.811, 204.091, 155.883, 108.324, 167.334, 126.651, 188.971, 146.811, 204.091, 155.883, 108.324, 67.3344, 36.6509, 116.971, 96.4109, 73.8507, 50.7629, 30.2763, 115.12, 96.048, 73.8144, 50.7629, 30.2763, 115.12, 96.048, 73.8144, 50.7629, 30.2763, 115.12, 96.048, 73.8144, 50.7629, 30.2763, 115.12, 96.048, 173.814)
lines(time_interval, total_RNA_level, type="o",pch=16,lwd=3,col="black")
lines(time_interval, total_RNA_activity, type="o",pch=2,lwd=3,col="red")


//R script for Fig 3D (Fig 3. Environmental variations influencing RNA level fluctuations--(D) Aperiodic DRA.)
x<-c(0, 50)
y<-c(0, 400)
plot(x, y, type="o",pch=16,lwd=3,col="transparent",cex.axis=2, xlab="", ylab="")
time_interval<-c(0, 1, 2, 3, 4, 5, 6, 7, 8, 9, 10, 11, 12, 13, 14, 15, 16, 17, 18, 19, 20, 21, 22, 23, 24, 25, 26, 27, 28, 29, 30, 31, 32, 33, 34, 35, 36, 37, 38, 39, 40, 41, 42, 43, 44, 45, 46, 47, 48, 49, 50)
total_RNA_level<-c(0, 100, 90, 72, 50.4, 30.24, 15.12, 106.048, 91.8144, 72.3629, 50.4363, 130.24, 105.12, 78.048, 152.214, 120.603, 187.156, 146.448, 204.054, 155.883, 208.324, 257.334, 198.651, 239.371, 277.051, 309.211, 233.931, 260.539, 287.937, 313.807, 335.419, 350.865, 359.974, 364.207, 365.659, 365.985, 366.022, 366.022, 366.022, 366.022, 366.022, 366.022, 366.022, 366.022, 366.022, 366.022, 366.022, 366.022, 366.022, 366.022, 366.022)
total_RNA_activity<-c(0, 100, 90, 72, 50.4, 30.24, 15.12, 106.048, 91.8144, 72.3629, 50.4363, 130.24, 105.12, 78.048, 152.214, 120.603, 187.156, 146.448, 204.054, 155.883, 208.324, 257.334, 198.651, 239.371, 277.051, 309.211, 233.931, 260.539, 287.937, 313.807, 335.419, 350.865, 359.974, 364.207, 365.659, 365.985, 366.022, 366.022, 366.022, 366.022, 366.022, 366.022, 366.022, 366.022, 366.022, 366.022, 366.022, 366.022, 366.022, 366.022, 366.022)
require_RNA_activity<-c(7.19448, 8.75251, 10.6388, 12.9182, 15.6663, 18.9703, 22.9297, 27.6554, 33.2691, 39.9002, 47.6812, 56.7404, 67.1926, 79.1264, 92.5901, 107.577, 124.01, 141.737, 160.525, 180.066, 200, 219.934, 239.475, 258.263, 275.99, 292.423, 307.41, 320.874, 332.807, 343.26, 352.319, 360.1, 366.731, 372.345, 377.07, 381.03, 384.334, 387.082, 389.361, 391.247, 392.806, 394.09, 395.149, 396.019, 396.735, 397.323, 397.805, 398.201, 398.526, 398.793, 399.011)
lines(time_interval, require_RNA_activity, type="l",pch=2,lwd=3,col="blue")
lines(time_interval, total_RNA_level, type="o",pch=16,lwd=3,col="black")
lines(time_interval, total_RNA_activity, type="o",pch=2,lwd=3,col="red")


//R script for Fig 4B (Fig 4. Stable RNA levels--(B) Transcription is unregulated.)
x<-c(0, 50)
y<-c(0, 400)
plot(x, y, type="o",pch=16,lwd=3,col="transparent",cex.axis=2, xlab="", ylab="")
time_interval<-c(0, 1, 2, 3, 4, 5, 6, 7, 8, 9, 10, 11, 12, 13, 14, 15, 16, 17, 18, 19, 20, 21, 22, 23, 24, 25, 26, 27, 28, 29, 30, 31, 32, 33, 34, 35, 36, 37, 38, 39, 40, 41, 42, 43, 44, 45, 46, 47, 48, 49, 50)
total_RNA_level<-c(0, 100, 190, 262, 312.4, 342.64, 357.76, 363.808, 365.622, 365.985, 366.022, 366.022, 366.022, 366.022, 366.022, 366.022, 366.022, 366.022, 366.022, 366.022, 366.022, 366.022, 366.022, 366.022, 366.022, 366.022, 366.022, 366.022, 366.022, 366.022, 366.022, 366.022, 366.022, 366.022, 366.022, 366.022, 366.022, 366.022,366.022, 366.022, 366.022, 366.022, 366.022, 366.022, 366.022, 366.022, 366.022, 366.022, 366.022, 366.022, 366.022)
total_RNA_activity<-c(0, 100, 190, 262, 312.4, 342.64, 357.76, 363.808, 365.622, 365.985, 366.022, 366.022, 366.022, 366.022, 366.022, 366.022, 366.022, 366.022, 366.022, 366.022, 366.022, 366.022, 366.022, 366.022, 366.022, 366.022, 366.022, 366.022, 366.022, 366.022, 366.022, 366.022, 366.022, 366.022, 366.022, 366.022, 366.022, 366.022,366.022, 366.022, 366.022, 366.022, 366.022, 366.022, 366.022, 366.022, 366.022, 366.022, 366.022, 366.022, 366.022)
lines(time_interval, total_RNA_level, type="o",pch=16,lwd=3,col="black")
lines(time_interval, total_RNA_activity, type="o",pch=2,lwd=3,col="red")
line<-c(50, 50)
lines(x, line, type="l",pch=2,lwd=3,col="blue")


//R script for Fig 4C (Fig 4. Stable RNA levels--(C) TRA that is too low.)
x<-c(0, 50)
y<-c(0, 400)
plot(x, y, type="o",pch=16,lwd=3,col="transparent",cex.axis=2, xlab="", ylab="")
time_interval<-c(0, 1, 2, 3, 4, 5, 6, 7, 8, 9, 10, 11, 12, 13, 14, 15, 16, 17, 18, 19, 20, 21, 22, 23, 24, 25, 26, 27, 28, 29, 30, 31, 32, 33, 34, 35, 36, 37, 38, 39, 40, 41, 42, 43, 44, 45, 46, 47, 48, 49, 50)
total_RNA_level<-c(0, 100, 190, 262, 312.4, 342.64, 357.76, 363.808, 365.622, 365.985, 366.022, 366.022, 366.022, 366.022, 366.022, 366.022, 366.022, 366.022, 366.022, 366.022, 366.022, 366.022, 366.022, 366.022, 366.022, 366.022, 366.022, 366.022, 366.022, 366.022, 366.022, 366.022, 366.022, 366.022, 366.022, 366.022, 366.022, 366.022,366.022, 366.022, 366.022, 366.022, 366.022, 366.022, 366.022, 366.022, 366.022, 366.022, 366.022, 366.022, 366.022)
total_RNA_activity<-c(0, 0, 18, 46.8, 77.04, 101.232, 116.352, 121.19, 122.279, 122.424, 122.431, 122.431, 122.431, 122.431, 122.431, 122.431, 122.431, 122.431, 122.431, 122.431, 122.431, 122.431, 122.431, 122.431, 122.431, 122.431, 122.431, 122.431, 122.431, 122.431, 122.431, 122.431, 122.431, 122.431, 122.431, 122.431, 122.431, 122.431, 122.431, 122.431, 122.431, 122.431, 122.431, 122.431, 122.431, 122.431, 122.431,122.431, 122.431, 122.431, 122.431)
lines(time_interval, total_RNA_level, type="o",pch=16,lwd=3,col="black")
lines(time_interval, total_RNA_activity, type="o",pch=2,lwd=3,col="red")
line<-c(150, 150)
lines(x, line, type="l",pch=2,lwd=3,col="blue")


//R script for Fig 4D (Fig 4. Stable RNA levels--(D) DRA that is too high.)
x<-c(0, 50)
y<-c(0, 400)
plot(x, y, type="o",pch=16,lwd=3,col="transparent",cex.axis=2, xlab="", ylab="")
time_interval<-c(0, 1, 2, 3, 4, 5, 6, 7, 8, 9, 10, 11, 12, 13, 14, 15, 16, 17, 18, 19, 20, 21, 22, 23, 24, 25, 26, 27, 28, 29, 30, 31, 32, 33, 34, 35, 36, 37, 38, 39, 40, 41, 42, 43, 44, 45, 46, 47, 48, 49, 50)
total_RNA_level<-c(0, 100, 190, 262, 312.4, 342.64, 357.76, 363.808, 365.622, 365.985, 366.022, 366.022, 366.022, 366.022, 366.022, 366.022, 366.022, 366.022, 366.022, 366.022, 366.022, 366.022, 366.022, 366.022, 366.022, 366.022, 366.022, 366.022, 366.022, 366.022, 366.022, 366.022, 366.022, 366.022, 366.022, 366.022, 366.022, 366.022,366.022, 366.022, 366.022, 366.022, 366.022, 366.022, 366.022, 366.022, 366.022, 366.022, 366.022, 366.022, 366.022)
total_RNA_activity<-c(0, 100, 190, 262, 312.4, 342.64, 357.76, 363.808, 365.622, 365.985, 366.022, 366.022, 366.022, 366.022, 366.022, 366.022, 366.022, 366.022, 366.022, 366.022, 366.022, 366.022, 366.022, 366.022, 366.022, 366.022, 366.022, 366.022, 366.022, 366.022, 366.022, 366.022, 366.022, 366.022, 366.022, 366.022, 366.022, 366.022,366.022, 366.022, 366.022, 366.022, 366.022, 366.022, 366.022, 366.022, 366.022, 366.022, 366.022, 366.022, 366.022)
lines(time_interval, total_RNA_level, type="o",pch=16,lwd=3,col="black")
lines(time_interval, total_RNA_activity, type="o",pch=2,lwd=3,col="red")
line<-c(400, 400)
lines(x, line, type="l",pch=2,lwd=3,col="blue")


//R script for Fig 5A (Fig 5. Relationship between RNA and protein level fluctuations--(A) Cycling TR and cycling TPro under the condition of cycling DPA)
x<-c(0, 50)
y<-c(0, 400)
plot(x, y, type="o",pch=16,lwd=3,col="transparent",cex.axis=2, xlab="", ylab="")
time_interval<-c(0, 1, 2, 3, 4, 5, 6, 7, 8, 9, 10, 11, 12, 13, 14, 15, 16, 17, 18, 19, 20, 21, 22, 23, 24, 25, 26, 27, 28, 29, 30, 31, 32, 33, 34, 35, 36, 37, 38, 39, 40, 41, 42, 43, 44, 45, 46, 47, 48, 49, 50)
total_protein_level<-c(0, 0, 0, 50, 95, 131, 106.2, 76.32, 47.88, 25.704, 33.7599, 31.325, 25.321, 68.1404, 106.61, 137.406, 109.153, 77.4189, 48.1954, 25.7694, 33.7688, 31.3256, 25.321, 68.1404, 106.61, 137.406, 109.153, 77.4189, 48.1954, 25.7694, 33.7688, 31.3256, 25.321, 68.1404, 106.61, 137.406, 109.153, 77.4189, 48.1954, 25.7694, 33.7688, 31.3256, 25.321, 68.1404, 106.61, 137.406, 109.153, 77.4189, 48.1954, 25.7694, 33.7688)
total_protein_activity<-c(0, 0, 0, 0, 27, 52.2, 72.36, 58.968, 41.328, 23.8896, 11.0074, 15.5995, 15.9592, 13.6633, 36.8333, 58.215, 75.1264, 59.9427, 41.5827, 23.9377, 11.0133, 15.5999, 15.9592, 13.6633, 36.8333, 58.215, 75.1264, 59.9427, 41.5827, 23.9377, 11.0133, 15.5999, 15.9592, 13.6633, 36.8333, 58.215, 75.1264, 59.9427, 41.5827, 23.9377, 11.0133, 15.5999, 15.9592, 13.6633, 36.8333, 58.215, 75.1264, 59.9427, 41.5827, 23.9377, 11.0133)
require_protein_activity<-c(75, 75, 75, 75, 75, 25, 25, 25, 25, 25, 75, 75, 75, 75, 75, 25, 25, 25, 25, 25,75, 75, 75, 75, 75, 25, 25, 25, 25, 25, 75, 75, 75, 75, 75, 25, 25, 25, 25, 25,75, 75, 75, 75, 75, 25, 25, 25, 25, 25, 75)
total_RNA_level<-c(0, 100, 190, 262, 312.4, 242.64, 167.76, 101.808, 53.2224, 23.3453, 8.26157, 102.214, 190.399, 262.036, 312.4, 242.64, 167.76, 101.808, 53.2224, 23.3453, 8.26157, 102.214, 190.399, 262.036, 312.4, 242.64, 167.76, 101.808, 53.2224, 23.3453, 8.26157, 102.214, 190.399, 262.036, 312.4, 242.64, 167.76, 101.808, 53.2224, 23.3453, 8.26157, 102.214, 190.399, 262.036, 312.4, 242.64, 167.76, 101.808, 53.2224, 23.3453, 8.26157)
total_RNA_activity<-c(0, 0, 54, 104.4, 144.72, 171.936, 133.056, 88.0992, 49.2307, 22.2687, 7.17051, 1.72731, 54.2758, 104.422, 144.72, 171.936, 133.056, 88.0992, 49.2307, 22.2687, 7.17051, 1.72731, 54.2758, 104.422, 144.72, 171.936, 133.056, 88.0992, 49.2307, 22.2687, 7.17051, 1.72731, 54.2758, 104.422, 144.72, 171.936, 133.056, 88.0992, 49.2307, 22.2687, 7.17051, 1.72731, 54.2758, 104.422, 144.72, 171.936, 133.056, 88.0992, 49.2307, 22.2687, 7.17051)
require_RNA_activity<-c(0, 150, 150, 150, 150, 96, 0, 0, 0, 0, 2.2208, 127.985, 118.801, 118.082, 122.673, 76.3335, 0, 0, 0, 0, 2.12453, 127.973, 118.8, 118.082, 122.673, 76.3335, 0, 0, 0, 0, 2.12453, 127.973, 118.8, 118.082, 122.673, 76.3335, 0, 0, 0, 0, 2.12453, 127.973, 118.8, 118.082, 122.673, 76.3335, 0, 0, 0, 0, 2.12453)
lines(time_interval, total_RNA_activity, type="o",pch=2,lwd=3,col="red")
lines(time_interval, total_protein_activity, type="o", lty=3, pch=2,lwd=3,col="red")
lines(time_interval, require_RNA_activity, type="l",pch=2,lwd=3,col="blue")
lines(time_interval, require_protein_activity, type="l", lty=2, pch=2,lwd=3,col="blue")
lines(time_interval, total_RNA_level, type="o",pch=16,lwd=3,col="black")
lines(time_interval, total_protein_level, type="o", lty=3, pch=16,lwd=3,col="black")


//R script for Fig 5B (Fig 5. Relationship between RNA and protein level fluctuations--(B) Cycling TR and cycling TPro under the condition of stable DPA=25.)
x<-c(0, 50)
y<-c(0, 400)
plot(x, y, type="o",pch=16,lwd=3,col="transparent",cex.axis=2, xlab="", ylab="")
time_interval<-c(0, 1, 2, 3, 4, 5, 6, 7, 8, 9, 10, 11, 12, 13, 14, 15, 16, 17, 18, 19, 20, 21, 22, 23, 24, 25, 26, 27, 28, 29, 30, 31, 32, 33, 34, 35, 36, 37, 38, 39, 40, 41, 42, 43, 44, 45, 46, 47, 48, 49, 50)
total_protein_level<-c(0, 0, 0, 50, 95, 81, 61.2, 40.32, 22.68, 17.4787, 11.842, 57.5878, 99.9025, 83.9627, 62.7582, 40.9949, 22.9082, 17.5347, 11.8507, 57.5884, 99.9025, 83.9627, 62.7582, 40.9949, 22.9082, 17.5347, 11.8507, 57.5884, 99.9025, 83.9627, 62.7582, 40.9949, 22.9082, 17.5347, 11.8507, 57.5884, 99.9025, 83.9627, 62.7582, 40.9949, 22.9082, 17.5347, 11.8507, 57.5884, 99.9025, 83.9627, 62.7582, 40.9949, 22.9082, 17.5347, 11.8507)
total_protein_activity<-c(0, 0, 0, 0, 27, 52.2, 45.36, 33.768, 21.168, 10.2816, 7.17051, 5.2487, 30.7774, 54.775, 46.8667, 34.4012, 21.3609, 10.3239, 7.17634, 5.24907, 30.7774, 54.775, 46.8667, 34.4012, 21.3609, 10.3239, 7.17634, 5.24907, 30.7774, 54.775, 46.8667, 34.4012, 21.3609, 10.3239, 7.17634, 5.24907, 30.7774, 54.775, 46.8667, 34.4012, 21.3609, 10.3239, 7.17634, 5.24907, 30.7774, 54.775, 46.8667, 34.4012, 21.3609, 10.3239, 7.17634)
require_protein_activity<-c(25, 25, 25, 25, 25, 25, 25, 25, 25, 25, 25, 25, 25, 25, 25, 25, 25, 25, 25, 25, 25, 25, 25, 25, 25, 25, 25, 25, 25, 25, 25, 25, 25, 25, 25, 25, 25, 25, 25, 25, 25, 25, 25, 25, 25, 25, 25, 25, 25, 25, 25)
total_RNA_level<-c(0, 100, 190, 162, 122.4, 80.64, 45.36, 21.168, 7.8624, 102.177, 190.399, 162.036, 122.4, 80.64, 45.36, 21.168, 7.8624, 102.177, 190.399, 162.036, 122.4, 80.64, 45.36, 21.168, 7.8624, 102.177, 190.399, 162.036, 122.4, 80.64, 45.36, 21.168, 7.8624, 102.177, 190.399, 162.036, 122.4, 80.64, 45.36, 21.168, 7.8624, 102.177, 190.399, 162.036, 122.4, 80.64, 45.36, 21.168, 7.8624, 102.177, 190.399)
total_RNA_activity<-c(0, 0, 54, 104.4, 90.72, 67.536, 42.336, 20.5632, 6.89472, 1.70554, 54.2758, 104.422, 90.72, 67.536, 42.336, 20.5632, 6.89472, 1.70554, 54.2758, 104.422, 90.72, 67.536, 42.336, 20.5632, 6.89472, 1.70554, 54.2758, 104.422, 90.72, 67.536, 42.336, 20.5632, 6.89472, 1.70554, 54.2758, 104.422, 90.72, 67.536, 42.336, 20.5632, 6.89472, 1.70554, 54.2758, 104.422, 90.72, 67.536, 42.336, 20.5632, 6.89472, 1.70554, 54.2758)
require_RNA_activity<-c(0, 50, 50, 50, 50, 0, 0, 0, 0, 7.664, 29.4368, 35.659, 39.5026, 0, 0, 0, 0, 7.27817, 29.3523, 35.6473, 39.5019, 0, 0, 0, 0, 7.27817, 29.3523, 35.6473, 39.5019, 0, 0, 0, 0, 7.27817, 29.3523, 35.6473, 39.5019, 0, 0, 0, 0, 7.27817, 29.3523, 35.6473, 39.5019, 0, 0, 0, 0, 7.27817, 29.3523)
lines(time_interval, total_RNA_activity, type="o",pch=2,lwd=3,col="red")
lines(time_interval, total_protein_activity, type="o", lty=3, pch=2,lwd=3,col="red")
lines(time_interval, require_RNA_activity, type="l",pch=2,lwd=3,col="blue")
lines(time_interval, require_protein_activity, type="l", lty=2, pch=2,lwd=3,col="blue")
lines(time_interval, total_RNA_level, type="o",pch=16,lwd=3,col="black")
lines(time_interval, total_protein_level, type="o", lty=3, pch=16,lwd=3,col="black")


//R script for Fig 5C (Fig 5. Relationship between RNA and protein level fluctuations--(C) Cycling TR and stable TPro under the condition of stable DPA=175.)
x<-c(0, 50)
y<-c(0, 400)
plot(x, y, type="o",pch=16,lwd=3,col="transparent",cex.axis=2, xlab="", ylab="")
time_interval<-c(0, 1, 2, 3, 4, 5, 6, 7, 8, 9, 10, 11, 12, 13, 14, 15, 16, 17, 18, 19, 20, 21, 22, 23, 24, 25, 26, 27, 28, 29, 30, 31, 32, 33, 34, 35, 36, 37, 38, 39, 40, 41, 42, 43, 44, 45, 46, 47, 48, 49, 50)
total_protein_level<-c(0, 0, 0, 50, 95, 131, 156.2, 171.32, 178.88, 181.904, 182.811, 182.993, 183.011, 183.011, 183.011, 183.011, 183.011, 183.011, 183.011, 183.011, 183.011, 183.011, 183.011, 183.011, 183.011, 183.011, 183.011, 183.011, 183.011, 183.011, 183.011, 183.011, 183.011, 183.011, 183.011, 183.011, 183.011, 183.011, 183.011, 183.011, 183.011, 183.011, 183.011, 183.011, 183.011, 183.011, 183.011, 183.011, 183.011, 183.011, 183.011)
total_protein_activity<-c(0, 0, 0, 0, 27, 52.2, 72.36, 85.968, 93.528, 96.2496, 96.9754, 97.1024, 97.1133, 97.1133, 97.1133, 97.1133, 97.1133, 97.1133, 97.1133, 97.1133, 97.1133, 97.1133, 97.1133, 97.1133, 97.1133, 97.1133, 97.1133, 97.1133, 97.1133, 97.1133, 97.1133, 97.1133, 97.1133, 97.1133, 97.1133, 97.1133, 97.1133, 97.1133, 97.1133, 97.1133, 97.1133, 97.1133, 97.1133, 97.1133, 97.1133, 97.1133, 97.1133, 97.1133, 97.1133, 97.1133, 97.1133)
require_protein_activity<-c(175, 175, 175, 175, 175, 175, 175, 175, 175, 175, 175, 175, 175, 175, 175, 175, 175, 175, 175, 175, 175, 175, 175, 175, 175, 175, 175, 175, 175, 175, 175, 175, 175, 175, 175, 175, 175, 175, 175, 175, 175, 175, 175, 175, 175, 175, 175, 175, 175, 175, 175)
total_RNA_level<-c(0, 100, 190, 262, 312.4, 342.64, 357.76, 363.808, 265.622, 175.985, 204.022, 243.622, 285.382, 320.662, 344.854, 258.159, 173.844, 203.622, 243.585, 285.382, 320.662, 344.854, 258.159, 173.844, 203.622, 243.585, 285.382, 320.662, 344.854, 258.159, 173.844, 203.622, 243.585, 285.382, 320.662, 344.854, 258.159, 173.844, 203.622, 243.585, 285.382, 320.662, 344.854, 258.159, 173.844, 203.622, 243.585, 285.382, 320.662, 344.854, 258.159)
total_RNA_activity<-c(0, 0, 54, 104.4, 144.72, 171.936, 187.056, 192.499, 193.951, 140.205, 89.8265, 103.507, 126.691, 151.891, 173.663, 187.332, 138.521, 89.5507, 103.485, 126.691, 151.891, 173.663, 187.332, 138.521, 89.5507, 103.485, 126.691, 151.891, 173.663, 187.332, 138.521, 89.5507, 103.485, 126.691, 151.891, 173.663, 187.332, 138.521, 89.5507, 103.485, 126.691, 151.891, 173.663, 187.332, 138.521, 89.5507, 103.485, 126.691, 151.891, 173.663, 187.332)
require_RNA_activity<-c(0, 350, 350, 350, 350, 296, 245.6, 205.28, 178.064, 162.944, 157.501, 156.049, 155.795, 155.773, 155.773, 155.773, 155.773, 155.773, 155.773, 155.773, 155.773, 155.773, 155.773, 155.773, 155.773, 155.773, 155.773, 155.773, 155.773, 155.773, 155.773, 155.773, 155.773, 155.773, 155.773, 155.773, 155.773, 155.773, 155.773, 155.773, 155.773, 155.773, 155.773, 155.773, 155.773, 155.773, 155.773, 155.773, 155.773, 155.773, 155.773)
lines(time_interval, total_RNA_activity, type="o",pch=2,lwd=3,col="red")
lines(time_interval, total_protein_activity, type="o", lty=3, pch=2,lwd=3,col="red")
lines(time_interval, require_RNA_activity, type="l",pch=2,lwd=3,col="blue")
lines(time_interval, require_protein_activity, type="l", lty=2, pch=2,lwd=3,col="blue")
lines(time_interval, total_RNA_level, type="o",pch=16,lwd=3,col="black")
lines(time_interval, total_protein_level, type="o", lty=3, pch=16,lwd=3,col="black")


//R script for Fig 5D (Fig 5. Relationship between RNA and protein level fluctuations--(D) Stable TR and stable TPro under the condition of stable DPA=200.)
x<-c(0, 50)
y<-c(0, 400)
plot(x, y, type="o",pch=16,lwd=3,col="transparent",cex.axis=2, xlab="", ylab="")
time_interval<-c(0, 1, 2, 3, 4, 5, 6, 7, 8, 9, 10, 11, 12, 13, 14, 15, 16, 17, 18, 19, 20, 21, 22, 23, 24, 25, 26, 27, 28, 29, 30, 31, 32, 33, 34, 35, 36, 37, 38, 39, 40, 41, 42, 43, 44, 45, 46, 47, 48, 49, 50)
total_protein_level<-c(0, 0, 0, 50, 95, 131, 156.2, 171.32, 178.88, 181.904, 182.811, 182.993, 183.011, 183.011, 183.011, 183.011, 183.011, 183.011, 183.011, 183.011, 183.011, 183.011, 183.011, 183.011, 183.011, 183.011, 183.011, 183.011, 183.011, 183.011, 183.011, 183.011, 183.011, 183.011, 183.011, 183.011, 183.011, 183.011, 183.011, 183.011, 183.011, 183.011, 183.011, 183.011, 183.011, 183.011, 183.011, 183.011, 183.011, 183.011, 183.011)
total_protein_activity<-c(0, 0, 0, 0, 27, 52.2, 72.36, 85.968, 93.528, 96.2496, 96.9754, 97.1024, 97.1133, 97.1133, 97.1133, 97.1133, 97.1133, 97.1133, 97.1133, 97.1133, 97.1133, 97.1133, 97.1133, 97.1133, 97.1133, 97.1133, 97.1133, 97.1133, 97.1133, 97.1133, 97.1133, 97.1133, 97.1133, 97.1133, 97.1133, 97.1133, 97.1133, 97.1133, 97.1133, 97.1133, 97.1133, 97.1133, 97.1133, 97.1133, 97.1133, 97.1133, 97.1133, 97.1133, 97.1133, 97.1133, 97.1133)
require_protein_activity<-c(200, 200, 200, 200, 200, 200, 200, 200, 200, 200, 200, 200, 200, 200, 200, 200, 200, 200, 200, 200, 200, 200, 200, 200, 200, 200, 200, 200, 200, 200, 200, 200, 200, 200, 200, 200, 200, 200, 200, 200, 200, 200, 200, 200, 200, 200, 200, 200, 200, 200, 200)
total_RNA_level<-c(0, 100, 190, 262, 312.4, 342.64, 357.76, 363.808, 365.622, 365.985, 366.022, 366.022, 366.022, 366.022, 366.022, 366.022, 366.022, 366.022, 366.022, 366.022, 366.022, 366.022, 366.022, 366.022, 366.022, 366.022, 366.022, 366.022, 366.022, 366.022, 366.022, 366.022, 366.022, 366.022, 366.022, 366.022, 366.022, 366.022, 366.022, 366.022, 366.022, 366.022, 366.022, 366.022, 366.022, 366.022, 366.022, 366.022, 366.022, 366.022, 366.022)
total_RNA_activity<-c(0, 0, 54, 104.4, 144.72, 171.936, 187.056, 192.499, 193.951, 194.205, 194.227, 194.227, 194.227, 194.227, 194.227, 194.227, 194.227, 194.227, 194.227, 194.227, 194.227, 194.227, 194.227, 194.227, 194.227, 194.227, 194.227, 194.227, 194.227, 194.227, 194.227, 194.227, 194.227, 194.227, 194.227, 194.227, 194.227, 194.227, 194.227, 194.227, 194.227, 194.227, 194.227, 194.227, 194.227, 194.227, 194.227, 194.227, 194.227, 194.227, 194.227)
require_RNA_activity<-c(0, 400, 400, 400, 400, 346, 295.6, 255.28, 228.064, 212.944, 207.501, 206.049, 205.795, 205.773, 205.773, 205.773, 205.773, 205.773, 205.773, 205.773, 205.773, 205.773, 205.773, 205.773, 205.773, 205.773, 205.773, 205.773, 205.773, 205.773, 205.773, 205.773, 205.773, 205.773, 205.773, 205.773, 205.773, 205.773, 205.773, 205.773, 205.773, 205.773, 205.773, 205.773, 205.773, 205.773, 205.773, 205.773, 205.773, 205.773, 205.773)
lines(time_interval, total_RNA_activity, type="o",pch=2,lwd=3,col="red")
lines(time_interval, total_protein_activity, type="o", lty=3, pch=2,lwd=3,col="red")
lines(time_interval, require_RNA_activity, type="l",pch=2,lwd=3,col="blue")
lines(time_interval, require_protein_activity, type="l", lty=2, pch=2,lwd=3,col="blue")
lines(time_interval, total_RNA_level, type="o",pch=16,lwd=3,col="black")
lines(time_interval, total_protein_level, type="o", lty=3, pch=16,lwd=3,col="black")


//R script for Fig 6B (Fig 6. Measurement of RNA age distribution based on the present model--(B) RNA age distribution under stable RNA levels.)
x<-c(0, 17)
y<-c(0, 420)
plot(x, y, type="o",pch=16,lwd=3,col="transparent",cex.axis=2, xaxs="i", yaxs="i", xaxt="n", xlab="", ylab="")
axis(1,at=seq(0,17), cex.axis=2)
time_interval<-c(0, 1, 2, 3, 4, 5, 6, 7, 8, 9, 10, 11, 12, 13, 14, 15, 16, 17, 18, 19, 20, 21, 22, 23, 24, 25, 26, 27, 28, 29, 30, 31, 32, 33, 34, 35, 36, 37, 38, 39, 40, 41, 42, 43, 44, 45, 46, 47, 48, 49, 50)
total_RNA_level<-c(0, 100, 190, 262, 312.4, 342.64, 357.76, 363.808, 365.622, 365.985, 366.022, 366.022, 366.022, 366.022, 366.022, 366.022, 366.022, 366.022, 366.022, 366.022, 366.022, 366.022, 366.022, 366.022, 366.022, 366.022, 366.022, 366.022, 366.022, 366.022, 366.022, 366.022, 366.022, 366.022, 366.022, 366.022, 366.022, 366.022, 366.022, 366.022, 366.022, 366.022, 366.022, 366.022, 366.022, 366.022, 366.022, 366.022, 366.022, 366.022, 366.022)
lines(time_interval, total_RNA_level, type="o",pch=16,lwd=3,col="black")
time_interval_polygon<-c(0, 1, 2, 3, 4, 5, 6, 7, 8, 9, 10, 11, 12, 13, 14, 15, 16, 17, 18, 19, 20, 21, 22, 23, 24, 25, 26, 27, 28, 29, 30, 31, 32, 33, 34, 35, 36, 37, 38, 39, 40, 41, 42, 43, 44, 45, 46, 47, 48, 49, 50, 50)
total_RNA_level_label_11_polygon<-c(0, 0, 0, 0, 0, 0, 0, 0, 0, 0, 0, 100, 190, 262, 312.4, 342.64, 357.76, 363.808, 365.622, 365.985, 366.022, 366.022, 366.022, 366.022, 366.022, 366.022, 366.022, 366.022, 366.022, 366.022, 366.022, 366.022, 366.022, 366.022, 366.022, 366.022, 366.022, 366.022, 366.022, 366.022, 366.022, 366.022, 366.022, 366.022, 366.022, 366.022, 366.022, 366.022, 366.022, 366.022, 366.022, 0)
polygon(time_interval_polygon, total_RNA_level_label_11_polygon, col="red")
total_RNA_level_label_12_polygon<-c(0, 0, 0, 0, 0, 0, 0, 0, 0, 0, 0, 0, 100, 190, 262, 312.4, 342.64, 357.76, 363.808, 365.622, 365.985, 366.022, 366.022, 366.022, 366.022, 366.022, 366.022, 366.022, 366.022, 366.022, 366.022, 366.022, 366.022, 366.022, 366.022, 366.022, 366.022, 366.022, 366.022, 366.022, 366.022, 366.022, 366.022, 366.022, 366.022, 366.022, 366.022, 366.022, 366.022, 366.022, 366.022, 0)
polygon(time_interval_polygon, total_RNA_level_label_12_polygon, col="orange")
total_RNA_level_label_13_polygon<-c(0, 0, 0, 0, 0, 0, 0, 0, 0, 0, 0, 0, 0, 100, 190, 262, 312.4, 342.64, 357.76, 363.808, 365.622, 365.985, 366.022, 366.022, 366.022, 366.022, 366.022, 366.022, 366.022, 366.022, 366.022, 366.022, 366.022, 366.022, 366.022, 366.022, 366.022, 366.022, 366.022, 366.022, 366.022, 366.022, 366.022, 366.022, 366.022, 366.022, 366.022, 366.022, 366.022, 366.022, 366.022, 0)
polygon(time_interval_polygon, total_RNA_level_label_13_polygon, col="yellow")
total_RNA_level_label_14_polygon<-c(0, 0, 0, 0, 0, 0, 0, 0, 0, 0, 0, 0, 0, 0, 100, 190, 262, 312.4, 342.64, 357.76, 363.808, 365.622, 365.985, 366.022, 366.022, 366.022, 366.022, 366.022, 366.022, 366.022, 366.022, 366.022, 366.022, 366.022, 366.022, 366.022, 366.022, 366.022, 366.022, 366.022, 366.022, 366.022, 366.022, 366.022, 366.022, 366.022, 366.022, 366.022, 366.022, 366.022, 366.022, 0)
polygon(time_interval_polygon, total_RNA_level_label_14_polygon, col="green")
total_RNA_level_label_15_polygon<-c(0, 0, 0, 0, 0, 0, 0, 0, 0, 0, 0, 0, 0, 0, 0, 100, 190, 262, 312.4, 342.64, 357.76, 363.808, 365.622, 365.985, 366.022, 366.022, 366.022, 366.022, 366.022, 366.022, 366.022, 366.022, 366.022, 366.022, 366.022, 366.022, 366.022, 366.022, 366.022, 366.022, 366.022, 366.022, 366.022, 366.022, 366.022, 366.022, 366.022, 366.022, 366.022, 366.022, 366.022, 0)
polygon(time_interval_polygon, total_RNA_level_label_15_polygon, col="cyan")
total_RNA_level_label_16_polygon<-c(0, 0, 0, 0, 0, 0, 0, 0, 0, 0, 0, 0, 0, 0, 0, 0, 100, 190, 262, 312.4, 342.64, 357.76, 363.808, 365.622, 365.985, 366.022, 366.022, 366.022, 366.022, 366.022, 366.022, 366.022, 366.022, 366.022, 366.022, 366.022, 366.022, 366.022, 366.022, 366.022, 366.022, 366.022, 366.022, 366.022, 366.022, 366.022, 366.022, 366.022, 366.022, 366.022, 366.022, 0)
polygon(time_interval_polygon, total_RNA_level_label_16_polygon, col="lightblue")
total_RNA_level_label_17_polygon<-c(0, 0, 0, 0, 0, 0, 0, 0, 0, 0, 0, 0, 0, 0, 0, 0, 0, 100, 190, 262, 312.4, 342.64, 357.76, 363.808, 365.622, 365.985, 366.022, 366.022, 366.022, 366.022, 366.022, 366.022, 366.022, 366.022, 366.022, 366.022, 366.022, 366.022, 366.022, 366.022, 366.022, 366.022, 366.022, 366.022, 366.022, 366.022, 366.022, 366.022, 366.022, 366.022, 366.022, 0)
polygon(time_interval_polygon, total_RNA_level_label_17_polygon, col="purple")
require_RNA_activity<-c(400, 400, 400, 400, 400, 400, 400, 400, 400, 400, 400, 400, 400, 400, 400, 400, 400, 400, 400, 400, 400, 400, 400, 400, 400, 400, 400, 400, 400, 400, 400, 400, 400, 400, 400, 400, 400, 400, 400, 400, 400, 400, 400, 400, 400, 400, 400, 400, 400, 400, 400)
lines(time_interval, require_RNA_activity, type="l",pch=2,lwd=3,col="blue")


//R script for Fig 6C (Fig 6. Measurement of RNA age distribution based on the present model--(C) RNA age distribution under conditions of fluctuating RNA levels.)
x<-c(0, 17)
y<-c(0, 120)
plot(x, y, type="o",pch=16,lwd=3,col="transparent",cex.axis=2, xaxs="i", yaxs="i", xaxt="n", xlab="", ylab="")
axis(1,at=seq(0,17), cex.axis=2)
time_interval<-c(0, 1, 2, 3, 4, 5, 6, 7, 8, 9, 10, 11, 12, 13, 14, 15, 16, 17, 18, 19, 20, 21, 22, 23, 24, 25, 26, 27, 28, 29, 30, 31, 32, 33, 34, 35, 36, 37, 38, 39, 40, 41, 42, 43, 44, 45, 46, 47, 48, 49, 50)
total_RNA_level<-c(0, 100, 90, 72, 50.4, 30.24, 115.12, 96.048, 73.8144, 50.7629, 30.2763, 115.12, 96.048, 73.8144, 50.7629, 30.2763, 115.12, 96.048, 73.8144, 50.7629, 30.2763, 115.12, 96.048, 73.8144, 50.7629, 30.2763, 115.12, 96.048, 73.8144, 50.7629, 30.2763, 115.12, 96.048, 73.8144, 50.7629, 30.2763, 115.12, 96.048, 73.8144, 50.7629, 30.2763, 115.12, 96.048, 73.8144, 50.7629, 30.2763, 115.12, 96.048, 73.8144, 50.7629, 30.2763)
lines(time_interval, total_RNA_level, type="o",pch=16,lwd=3,col="black")
time_interval_polygon<-c(0, 1, 2, 3, 4, 5, 6, 7, 8, 9, 10, 11, 12, 13, 14, 15, 16, 17, 18, 19, 20, 21, 22, 23, 24, 25, 26, 27, 28, 29, 30, 31, 32, 33, 34, 35, 36, 37, 38, 39, 40, 41, 42, 43, 44, 45, 46, 47, 48, 49, 50, 50)
total_RNA_level_label_11_polygon<-c(0, 0, 0, 0, 0, 0, 0, 0, 0, 0, 0, 100, 90, 72, 50.4, 30.24, 115.12, 96.048, 73.8144, 50.7629, 30.2763, 115.12, 96.048, 73.8144, 50.7629, 30.2763, 115.12, 96.048, 73.8144, 50.7629, 30.2763, 115.12, 96.048, 73.8144, 50.7629, 30.2763, 115.12, 96.048, 73.8144, 50.7629, 30.2763, 115.12, 96.048, 73.8144, 50.7629, 30.2763, 115.12, 96.048, 73.8144, 50.7629, 30.2763, 0)
polygon(time_interval_polygon, total_RNA_level_label_11_polygon, col="red")
total_RNA_level_label_12_polygon<-c(0, 0, 0, 0, 0, 0, 0, 0, 0, 0, 0, 0, 0, 0, 0, 0, 100, 90, 72, 50.4, 30.24, 115.12, 96.048, 73.8144, 50.7629, 30.2763, 115.12, 96.048, 73.8144, 50.7629, 30.2763, 115.12, 96.048, 73.8144, 50.7629, 30.2763, 115.12, 96.048, 73.8144, 50.7629, 30.2763, 115.12, 96.048, 73.8144, 50.7629, 30.2763, 115.12, 96.048, 73.8144, 50.7629, 30.2763, 0)
polygon(time_interval_polygon, total_RNA_level_label_12_polygon, col="orange")
total_RNA_level_label_13_polygon<-c(0, 0, 0, 0, 0, 0, 0, 0, 0, 0, 0, 0, 0, 0, 0, 0, 100, 90, 72, 50.4, 30.24, 115.12, 96.048, 73.8144, 50.7629, 30.2763, 115.12, 96.048, 73.8144, 50.7629, 30.2763, 115.12, 96.048, 73.8144, 50.7629, 30.2763, 115.12, 96.048, 73.8144, 50.7629, 30.2763, 115.12, 96.048, 73.8144, 50.7629, 30.2763, 115.12, 96.048, 73.8144, 50.7629, 30.2763, 0)
polygon(time_interval_polygon, total_RNA_level_label_13_polygon, col="yellow")
total_RNA_level_label_14_polygon<-c(0, 0, 0, 0, 0, 0, 0, 0, 0, 0, 0, 0, 0, 0, 0, 0, 100, 90, 72, 50.4, 30.24, 115.12, 96.048, 73.8144, 50.7629, 30.2763, 115.12, 96.048, 73.8144, 50.7629, 30.2763, 115.12, 96.048, 73.8144, 50.7629, 30.2763, 115.12, 96.048, 73.8144, 50.7629, 30.2763, 115.12, 96.048, 73.8144, 50.7629, 30.2763, 115.12, 96.048, 73.8144, 50.7629, 30.2763, 0)
polygon(time_interval_polygon, total_RNA_level_label_14_polygon, col="green")
total_RNA_level_label_15_polygon<-c(0, 0, 0, 0, 0, 0, 0, 0, 0, 0, 0, 0, 0, 0, 0, 0, 100, 90, 72, 50.4, 30.24, 115.12, 96.048, 73.8144, 50.7629, 30.2763, 115.12, 96.048, 73.8144, 50.7629, 30.2763, 115.12, 96.048, 73.8144, 50.7629, 30.2763, 115.12, 96.048, 73.8144, 50.7629, 30.2763, 115.12, 96.048, 73.8144, 50.7629, 30.2763, 115.12, 96.048, 73.8144, 50.7629, 30.2763, 0)
polygon(time_interval_polygon, total_RNA_level_label_15_polygon, col="cyan")
total_RNA_level_label_16_polygon<-c(0, 0, 0, 0, 0, 0, 0, 0, 0, 0, 0, 0, 0, 0, 0, 0, 100, 90, 72, 50.4, 30.24, 115.12, 96.048, 73.8144, 50.7629, 30.2763, 115.12, 96.048, 73.8144, 50.7629, 30.2763, 115.12, 96.048, 73.8144, 50.7629, 30.2763, 115.12, 96.048, 73.8144, 50.7629, 30.2763, 115.12, 96.048, 73.8144, 50.7629, 30.2763, 115.12, 96.048, 73.8144, 50.7629, 30.2763, 0)
polygon(time_interval_polygon, total_RNA_level_label_16_polygon, col="lightblue")
total_RNA_level_label_17_polygon<-c(0, 0, 0, 0, 0, 0, 0, 0, 0, 0, 0, 0, 0, 0, 0, 0, 0, 0, 0, 0, 0, 100, 90, 72, 50.4, 30.24, 115.12, 96.048, 73.8144, 50.7629, 30.2763, 115.12, 96.048, 73.8144, 50.7629, 30.2763, 115.12, 96.048, 73.8144, 50.7629, 30.2763, 115.12, 96.048, 73.8144, 50.7629, 30.2763, 115.12, 96.048, 73.8144, 50.7629, 30.2763, 0)
polygon(time_interval_polygon, total_RNA_level_label_17_polygon, col="purple")
total_RNA_level_label_18_polygon<-c(0, 0, 0, 0, 0, 0, 0, 0, 0, 0, 0, 0, 0, 0, 0, 0, 0, 0, 0, 0, 0, 100, 90, 72, 50.4, 30.24, 115.12, 96.048, 73.8144, 50.7629, 30.2763, 115.12, 96.048, 73.8144, 50.7629, 30.2763, 115.12, 96.048, 73.8144, 50.7629, 30.2763, 115.12, 96.048, 73.8144, 50.7629, 30.2763, 115.12, 96.048, 73.8144, 50.7629, 30.2763, 0)
polygon(time_interval_polygon, total_RNA_level_label_18_polygon, col="white")
total_RNA_level_label_19_polygon<-c(0, 0, 0, 0, 0, 0, 0, 0, 0, 0, 0, 0, 0, 0, 0, 0, 0, 0, 0, 0, 0, 100, 90, 72, 50.4, 30.24, 115.12, 96.048, 73.8144, 50.7629, 30.2763, 115.12, 96.048, 73.8144, 50.7629, 30.2763, 115.12, 96.048, 73.8144, 50.7629, 30.2763, 115.12, 96.048, 73.8144, 50.7629, 30.2763, 115.12, 96.048, 73.8144, 50.7629, 30.2763, 0)
polygon(time_interval_polygon, total_RNA_level_label_19_polygon, col="red")
total_RNA_level_label_20_polygon<-c(0, 0, 0, 0, 0, 0, 0, 0, 0, 0, 0, 0, 0, 0, 0, 0, 0, 0, 0, 0, 0, 100, 90, 72, 50.4, 30.24, 115.12, 96.048, 73.8144, 50.7629, 30.2763, 115.12, 96.048, 73.8144, 50.7629, 30.2763, 115.12, 96.048, 73.8144, 50.7629, 30.2763, 115.12, 96.048, 73.8144, 50.7629, 30.2763, 115.12, 96.048, 73.8144, 50.7629, 30.2763, 0)
polygon(time_interval_polygon, total_RNA_level_label_20_polygon, col="orange")
total_RNA_level_label_21_polygon<-c(0, 0, 0, 0, 0, 0, 0, 0, 0, 0, 0, 0, 0, 0, 0, 0, 0, 0, 0, 0, 0, 100, 90, 72, 50.4, 30.24, 115.12, 96.048, 73.8144, 50.7629, 30.2763, 115.12, 96.048, 73.8144, 50.7629, 30.2763, 115.12, 96.048, 73.8144, 50.7629, 30.2763, 115.12, 96.048, 73.8144, 50.7629, 30.2763, 115.12, 96.048, 73.8144, 50.7629, 30.2763, 0)
polygon(time_interval_polygon, total_RNA_level_label_21_polygon, col="yellow")
require_RNA_activity<-c(50, 50)
lines(x, require_RNA_activity, type="l",pch=2,lwd=3,col="blue")


//R script for S1A Fig (S1 Fig. Three additional examples analysis of experimental data of single-cell RNA abundance using the present model.--(A) Partially regular fluctuations: analysis of mRNA level fluctuations of the Saccharomyces cerevisiae GRX1 gene by the model.)
x<-c(0, 70)
y<-c(0, 6)
plot(x, y, type="o",pch=16,lwd=3,col="transparent",cex.axis=2, xlab="", ylab="")
experiment_time<-c(0, 5, 10, 15, 20, 25, 30, 35, 40, 45, 50, 55, 60, 65, 70)
experiment_expression<-c(0, 0.19, -0.11, 1.08, 1.38, 1.87, 1.86, 1.92, 1.6, 1.97, 1.92, 2.21, 2.09, 1.5, 1.26)
RNA_requirement<-c(0, 0, 0.1, 2, 2, 2, 2, 2, 2, 0, 0)
points(experiment_time, experiment_expression)
model_time<-c(0, 7.5, 15, 22.5, 30, 37.5, 45, 52.5, 60, 67.5, 75)
total_model_expression<-c(0, 0, 1, 1.6, 2.08, 1.464, 1.864, 1.984, 2.08, 1.464, 0.864)
lines(model_time,RNA_requirement, type="l", lty=1, pch=2,lwd=3,col="blue")
lines(model_time, total_model_expression, type="l", lty=1, pch=2,lwd=3,col="red")
total_transcription<-c(0, 0, 1, 2, 3, 3, 4, 5, 6, 6, 6)
total_degradation<-c(0, 0, 0, 0.4, 0.92, 1.536, 2.136, 3.016, 3.92, 4.536, 5.136)
lines(model_time, total_transcription, type="l", lty=1, pch=2,lwd=3,col="black")
lines(model_time, total_degradation, type="l", lty=2, pch=2,lwd=3,col="black")


//R script for S1B Fig (S1 Fig. Three additional examples analysis of experimental data of single-cell RNA abundance using the present model.--(B) Regular fluctuations: analysis of mRNA level fluctuations of the S. cerevisiae NTH1 gene by the model.)
x<-c(0, 70)
y<-c(0, 22)
plot(x, y, type="o",pch=16,lwd=3,col="transparent",cex.axis=2, xlab="", ylab="")
experiment_time<-c(0, 5, 10, 15, 20, 25, 30, 35, 40, 45, 50, 55, 60, 65, 70)
experiment_expression<-c(0, 0.36, 1.12, 1.82, 1.97, 1.88, 1.71, 1.62, 1.77, 1.73, 1.82, 1.61, 1.7, 0.5, 0.07)
RNA_requirement<-c(0.1, 0.1, 0.1, 0.4, 0.4, 2, 2, 2, 2, 2, 2, 2, 2, 2, 2, 2, 2, 2, 2, 2, 2, 2, 2, 2, 2, 0, 0, 0, 0)
points(experiment_time, experiment_expression)
model_time<-c(0, 2.5, 5, 7.5, 10, 12.5, 15, 17.5, 20, 22.5, 25, 27.5, 30, 32.5, 35, 37.5, 40, 42.5, 45, 47.5, 50, 52.5, 55, 57.5, 60, 62.5, 65, 67.5, 70)
total_model_expression<-c(0, 1, 0.4, 0.32, 1.064, 1.4, 1.72, 1.784, 1.784, 1.784, 1.784, 1.784, 1.784, 1.784, 1.784, 1.784, 1.784, 1.784, 1.784, 1.784, 1.784, 1.784, 1.784, 1.784, 1.784, 0.784, 0.384, 0.064, 0)
lines(model_time,RNA_requirement, type="l", lty=1, pch=2,lwd=3,col="blue")
lines(model_time, total_model_expression, type="l", lty=1, pch=2,lwd=3,col="red")
total_transcription<-c(0, 1, 1, 1, 2, 3, 4, 5, 6, 7, 8, 9, 10, 11, 12, 13, 14, 15, 16, 17, 18, 19, 20, 21, 22, 22, 22, 22, 22)
total_degradation<-c(0, 0, 0.6, 0.68, 0.936, 1.6, 2.28, 3.216, 4.216, 5.216, 6.216, 7.216, 8.216, 9.216, 10.216, 11.216, 12.216, 13.216, 14.216, 15.216, 16.216, 17.216, 18.216, 19.216, 20.216, 21.216, 21.616, 21.936, 22)
lines(model_time, total_transcription, type="l", lty=1, pch=2,lwd=3,col="black")
lines(model_time, total_degradation, type="l", lty=2, pch=2,lwd=3,col="black")


//R script for S1C Fig (S1 Fig. Three additional examples analysis of experimental data of single-cell RNA abundance using the present model.--(C) Irregular fluctuations: analysis of mRNA level fluctuations of the S. cerevisiae CYB2 gene by the model.)
x<-c(0, 70)
y<-c(-1, 13)
plot(x, y, type="o",pch=16,lwd=3,col="transparent",cex.axis=2, xlab="", ylab="")
experiment_time<-c(0, 5, 10, 15, 20, 25, 30, 35, 40, 45, 50, 55, 60, 65, 70)
experiment_expression<-c(0, -0.11, 1.35, 1.34, 0.26, 0.77, 2.43, 1.73, 1.44, 2.05, 2.87, 2.93, -0.11, -0.15, -0.12)
RNA_requirement<-c(0, 0, 0, 0, 1, 1, 1, 1, 0, 0, 0.4, 1.8, 1.8, 1.5, 1.5, 1.8, 1.8, 1.4, 1.4, 2.8, 1.4, 1.4, 0, 0, 0, 0, 0)
points(experiment_time, experiment_expression)
model_time<-c(0, 2.75, 5.5, 8.25, 11, 13.75, 16.5, 19.25, 22, 24.75, 27.5, 30.25, 33, 35.75, 38.5, 41.25, 44, 46.75, 49.5, 52.25, 55, 57.75, 60.5, 63.25, 66, 68.75, 71.5)
total_model_expression<-c(0, 0, 0, 0, 1.7, 1.19, 1.071, 0.1071, 0, 0, 1.7, 2.89, 2.261, 1.1781, 1.8071, 1.19, 2.771, 1.2971, 2.771, 2.9971, 2.261, 1.1781, 0.1071, 0, 0, 0, 0)
lines(model_time,RNA_requirement, type="l", lty=1, pch=2,lwd=3,col="blue")
lines(model_time, total_model_expression, type="l", lty=1, pch=2,lwd=3,col="red")
total_transcription<-c(0, 0, 0, 0, 1.7, 1.7, 1.7, 1.7, 1.7, 1.7, 3.4, 5.1, 5.1, 5.1, 6.8, 6.8, 8.5, 8.5, 10.2, 11.9, 11.9, 11.9, 11.9, 11.9, 11.9, 11.9, 11.9)
total_degradation<-c(0, 0, 0, 0, 0, 0.51, 0.629, 1.5929, 1.7, 1.7, 1.7, 2.21, 2.839, 3.9219, 4.9929, 5.61, 5.729, 7.2029, 7.429, 8.9029, 9.639, 10.7219, 11.7929, 11.9, 11.9, 11.9, 11.9)
lines(model_time, total_transcription, type="l", lty=1, pch=2,lwd=3,col="black")
lines(model_time, total_degradation, type="l", lty=2, pch=2,lwd=3,col="black")
